# Supplementary material for: 1-{(Z)-[(2,3-Dihy­droxy­prop­yl)amino]­methyl­idene}naphthalen-2(1H)-one
Source: Acta Crystallogr Sect E Struct Rep Online. 2012 Dec 22;69(Pt 1):o136–7. doi: 10.1107/S1600536812051070 (PMC3588305; doi:10.1107/S1600536812051070)
Supplement: Supplementary file 1 [file e-69-0o136-sup1.cif]

##############################################################################
#                                                                            #
# This CIF contains the data in a paper accepted for publication in          #
# Acta Crystallographica Section E. It conforms to the requirements of       #
# Notes for Authors for Acta Crystallographica Section E, and has been       #
# peer reviewed under the auspices of the IUCr Commission on Journals.       #
#                                                                            #
# Full details of the Crystallographic Information File format               #
# are given in the paper "The Crystallographic Information File (CIF):       #
# a New Standard Archive File for Crystallography" by S. R. Hall, F. H.      #
# Allen and I. D. Brown [Acta Cryst. (1991), A47, 655-685].                  #
#                                                                            #
# The current version of the core CIF dictionary is obtainable from          #
# ftp://ftp.iucr.org/pub/cif_core.dic.                                       #
#                                                                            #
# Software is freely available for graphical display of the structure(s)     #
# in this CIF. For information consult the CIF software page                 #
# http://www.iucr.org/resources/cif/software.                                #
#                                                                            #
# This file may be used for bona fide research purposes within the           #
# scientific community so long as proper attribution is given to the journal # 
# article from which it was obtained.                                        #
#                                                                            #
##############################################################################
data_global
_audit_creation_method     'PLATON <TABLE ACC> option'
_journal_date_recd_electronic     2012-12-12
_journal_date_accepted     2012-12-17
_journal_name_full     'Acta Crystallographica, Section E'
_journal_year     2013
_journal_volume     69
_journal_issue      1
_journal_page_first     o136
_journal_page_last     o137
_journal_paper_category     QO
_journal_paper_doi     10.1107/S1600536812051070
_journal_coeditor_code     LH5572
_publ_contact_author_name
;
Mehmet Akkurt
;
_publ_contact_author_address
;
     Department of Physics
     Faculty of Sciences
     Erciyes University
     38039 Kayseri
     Turkey
;
_publ_contact_author_email     'akkurt@erciyes.edu.tr'
_publ_contact_author_fax     '+90-352-2076666 extra 33106'
_publ_contact_author_phone     '+90-352-2076666 extra 33106'
_publ_section_title
;\
1-{(<i>Z</i>)-[(2,3-Dihydroxypropyl)amino]methylidene}naphthalen-2(1<i>H</i>)-\
one
;
loop_
    _publ_author_name
    _publ_author_address
    'Akkurt, Mehmet'
;
Department of Physics
Faculty of Sciences
Erciyes University
38039 Kayseri
Turkey
;
    'Horton, Peter N.'
;
School of Chemistry,
University of Southampton,
Highfield, Southampton SO17 1BJ
England
;
    'Mohamed, Shaaban K.'
;
Chemistry and Environmental Division,
Manchester Metropolitan University,
Manchester M1 5GD,
England
Chemistry Department,
Faculty of Science,
Minia University,
El-Minia,
Egypt
;
    'Antar A. Abdelhamid'
;
Department of Chemistry,
Sohag University,
82524 Sohag,
Egypt
;
    'Mahmoud A. A. El Remaily'
;
Department of Chemistry,
Sohag University,
82524 Sohag,
Egypt
;
data_I
_chemical_name_systematic
;
1-{(<i>Z</i>)-[(2,3-Dihydroxypropyl)amino]methylidene}naphthalen-
2(1<i>H</i>)-one
;
_chemical_name_common     ?
_chemical_formula_moiety     'C14 H15 N O3'
_chemical_formula_sum     'C14 H15 N O3'
_chemical_formula_structural     ?
_chemical_formula_iupac     'C14 H15 N O3'
_chemical_formula_weight     245.27
_chemical_melting_point     ?
_symmetry_cell_setting     monoclinic
_symmetry_space_group_name_H-M     'P 21/c'
_symmetry_space_group_name_Hall     '-P 2ybc'
loop_
    _symmetry_equiv_pos_site_id
    _symmetry_equiv_pos_as_xyz
    1 x,y,z
    2 -x,1/2+y,1/2-z
    3 -x,-y,-z
    4 x,1/2-y,1/2+z
_cell_length_a     23.452(16)
_cell_length_b     5.809(4)
_cell_length_c     8.739(6)
_cell_angle_alpha     90
_cell_angle_beta     96.445(7)
_cell_angle_gamma     90
_cell_volume     1183.0(14)
_cell_formula_units_Z     4
_cell_measurement_reflns_used     2698
_cell_measurement_theta_min     2.4
_cell_measurement_theta_max     27.6
_cell_measurement_temperature     100(2)
_exptl_crystal_description     sheet
_exptl_crystal_colour     yellow
_exptl_crystal_size_max     0.27
_exptl_crystal_size_mid     0.14
_exptl_crystal_size_min     0.01
_exptl_crystal_size_rad     ?
_exptl_crystal_density_diffrn     1.377
_exptl_crystal_density_meas     ?
_exptl_crystal_density_method     'Not Measured'
_exptl_crystal_F_000     520
_exptl_absorpt_coefficient_mu     0.097
_exptl_absorpt_correction_type     multi-scan
_exptl_absorpt_process_details
                                 '(<i>CrystalClear-SM Expert</i>; Rigaku, 2012)'
_exptl_absorpt_correction_T_min     0.974
_exptl_absorpt_correction_T_max     0.999
_exptl_special_details
;
;
_diffrn_ambient_temperature     100(2)
_diffrn_radiation_type     MoK\a
_diffrn_radiation_wavelength     0.71075
_diffrn_measurement_device_type     'Rigaku AFC12 (Right)'
_diffrn_measurement_device     'four-circle \k diffractometer'
_diffrn_measurement_method     'profile data from \w-scans'
_diffrn_detector_area_resol_mean     28.5714
_diffrn_reflns_number     8146
_diffrn_reflns_av_R_equivalents     0.0251
_diffrn_reflns_av_sigmaI/netI     0.0245
_diffrn_reflns_theta_min     3.50
_diffrn_reflns_theta_max     27.47
_diffrn_reflns_theta_full     27.47
_diffrn_measured_fraction_theta_max     0.976
_diffrn_measured_fraction_theta_full     0.976
_diffrn_reflns_limit_h_min     -30
_diffrn_reflns_limit_h_max     30
_diffrn_reflns_limit_k_min     -7
_diffrn_reflns_limit_k_max     7
_diffrn_reflns_limit_l_min     -11
_diffrn_reflns_limit_l_max     9
_diffrn_reflns_reduction_process
;
;
_diffrn_standards_number     ?
_diffrn_standards_interval_count     ?
_diffrn_standards_interval_time     ?
_diffrn_standards_decay_%     ?
_refine_special_details
;
Refinement on <i>F</i>^2^ for ALL reflections except those flagged by the user
for potential systematic errors. Weighted <i>R</i>-factors <i>wR</i> and all
goodnesses of fit <i>S</i> are based on <i>F</i>^2^, conventional
<i>R</i>-factors <i>R</i> are based on <i>F</i>, with <i>F</i> set to zero for
negative <i>F</i>^2^. The observed criterion of <i>F</i>^2^ > \s(<i>F</i>^2^)
is used only for calculating -<i>R</i>-factor-obs <i>etc</i>. and is not
relevant to the choice of reflections for refinement. <i>R</i>-factors based
on <i>F</i>^2^ are statistically about twice as large as those based on
<i>F</i>, and <i>R</i>-factors based on ALL data will be even larger.
;
_reflns_number_total     2650
_reflns_number_gt     2438
_reflns_threshold_expression     I>2\s(I)
_refine_ls_structure_factor_coef     Fsqd
_refine_ls_matrix_type     full
_refine_ls_R_factor_all     0.0637
_refine_ls_R_factor_gt     0.0579
_refine_ls_wR_factor_gt     0.1521
_refine_ls_wR_factor_ref     0.1563
_refine_ls_goodness_of_fit_ref     1.113
_refine_ls_restrained_S_all     1.105
_refine_ls_number_reflns     2650
_refine_ls_number_parameters     184
_refine_ls_number_restraints     81
_refine_ls_number_constraints     ?
_refine_ls_hydrogen_treatment     constr
_refine_ls_weighting_scheme     calc
_refine_ls_weighting_details
         'calc w=1/[\s^2^(Fo^2^)+(0.0733P)^2^+0.7284P] where P=(Fo^2^+2Fc^2^)/3'
_atom_sites_solution_hydrogens     geom
_atom_sites_solution_primary     direct
_atom_sites_solution_secondary     difmap
_refine_ls_shift/su_max     0.000
_refine_ls_shift/su_mean     0.000
_refine_diff_density_max     0.665
_refine_diff_density_min     -0.257
_refine_ls_extinction_method     'none'
_refine_ls_abs_structure_details     ?
_refine_ls_abs_structure_Flack     .
loop_
    _atom_type_symbol
    _atom_type_description
    _atom_type_scat_dispersion_real
    _atom_type_scat_dispersion_imag
    _atom_type_scat_source
    C C 0.0033 0.0016 ' International Tables Vol C Tables 4.2.6.8 and 6.1.1.4'
    H H 0.0000 0.0000 ' International Tables Vol C Tables 4.2.6.8 and 6.1.1.4'
    N N 0.0061 0.0033 ' International Tables Vol C Tables 4.2.6.8 and 6.1.1.4'
    O O 0.0106 0.0060 ' International Tables Vol C Tables 4.2.6.8 and 6.1.1.4'
_computing_data_collection     '<i>CrystalClear-SM Expert</i> (Rigaku, 2012)'
_computing_cell_refinement     '<i>CrystalClear-SM Expert</i> (Rigaku, 2012)'
_computing_data_reduction     '<i>CrystalClear-SM Expert</i> (Rigaku, 2012)'
_computing_structure_solution     'SHELXS97 (Sheldrick, 2008)'
_computing_structure_refinement     'SHELXL97 (Sheldrick, 2008)'
_computing_molecular_graphics     'PLATON (Spek, 2009)'
_computing_publication_material
                                'WinGX (Farrugia, 2012) and PLATON (Spek, 2009)'
loop_
    _atom_site_type_symbol
    _atom_site_label
    _atom_site_fract_x
    _atom_site_fract_y
    _atom_site_fract_z
    _atom_site_U_iso_or_equiv
    _atom_site_thermal_displace_type
    _atom_site_calc_flag
    _atom_site_refinement_flags
    _atom_site_occupancy
    _atom_site_disorder_assembly
    _atom_site_disorder_group
    O O1 0.30508(5) 0.3921(2) 0.50408(16) 0.0291(4) Uani d . 1.000 . .
    O O2A 0.37874(6) 1.0576(3) 0.45655(17) 0.0239(5) Uani d DUP 0.815(3) A 1
    O O3A 0.42610(7) 1.3999(3) 0.6847(2) 0.0333(5) Uani d DUP 0.815(3) A 1
    N N1 0.32519(6) 0.7647(3) 0.65713(18) 0.0236(4) Uani d . 1.000 A .
    C C1 0.23196(7) 0.5877(3) 0.62006(19) 0.0194(5) Uani d . 1.000 . .
    C C2 0.25288(7) 0.4010(3) 0.5343(2) 0.0222(5) Uani d . 1.000 . .
    C C3 0.21329(8) 0.2228(3) 0.4789(2) 0.0252(5) Uani d . 1.000 . .
    C C4 0.15774(8) 0.2281(3) 0.5059(2) 0.0249(5) Uani d . 1.000 . .
    C C5 0.13503(7) 0.4101(3) 0.59118(19) 0.0211(5) Uani d . 1.000 . .
    C C6 0.07683(7) 0.4098(3) 0.6178(2) 0.0255(5) Uani d . 1.000 . .
    C C7 0.05463(7) 0.5851(3) 0.6992(2) 0.0277(5) Uani d . 1.000 . .
    C C8 0.09095(7) 0.7645(3) 0.7572(2) 0.0257(5) Uani d . 1.000 . .
    C C9 0.14798(7) 0.7680(3) 0.7335(2) 0.0211(5) Uani d . 1.000 . .
    C C10 0.17201(7) 0.5925(3) 0.64858(19) 0.0191(5) Uani d . 1.000 . .
    C C11 0.27077(7) 0.7636(3) 0.67604(19) 0.0205(5) Uani d . 1.000 . .
    C C12 0.36595(7) 0.9416(3) 0.7169(2) 0.0252(5) Uani d D 1.000 . .
    C C13A 0.40851(18) 0.9966(7) 0.6026(5) 0.0238(8) Uani d DUP 0.815(3) A 1
    C C14A 0.4511(3) 1.1822(11) 0.6651(7) 0.0321(10) Uani d DUP 0.815(3) A 1
    O O2B 0.4314(4) 0.8181(15) 0.5357(10) 0.043(2) Uiso d DUP 0.185(3) A 2
    O O3B 0.4728(6) 1.153(3) 0.8021(16) 0.082(4) Uiso d DUP 0.185(3) A 2
    C C13B 0.4028(10) 1.008(3) 0.591(2) 0.028(3) Uiso d DUP 0.185(3) A 2
    C C14B 0.4461(17) 1.192(5) 0.653(3) 0.032(3) Uiso d DUP 0.185(3) A 2
    H H4 0.13300 0.10710 0.46700 0.0300 Uiso c R 1.000 . .
    H H6 0.05260 0.28710 0.57900 0.0310 Uiso c R 1.000 . .
    H H7 0.01530 0.58460 0.71590 0.0330 Uiso c R 1.000 . .
    H H8 0.07590 0.88560 0.81380 0.0310 Uiso c R 1.000 . .
    H H9 0.17170 0.89070 0.77500 0.0250 Uiso c R 1.000 . .
    H H11 0.25630 0.88810 0.73060 0.0250 Uiso c R 1.000 . .
    H H12A 0.38710 0.88780 0.81480 0.0300 Uiso c RP 0.815(3) A 1
    H H12B 0.34480 1.08320 0.73870 0.0300 Uiso c RP 0.815(3) A 1
    H H13A 0.43090 0.85330 0.58790 0.0290 Uiso c RP 0.815(3) A 1
    H H14A 0.47050 1.13040 0.76570 0.0380 Uiso c RP 0.815(3) A 1
    H H14B 0.48070 1.19870 0.59380 0.0380 Uiso c RP 0.815(3) A 1
    H H1 0.33820 0.65070 0.60460 0.0280 Uiso c R 1.000 . .
    H H2A 0.35380 1.15760 0.46900 0.0360 Uiso c RP 0.815(3) A 1
    H H3 0.22650 0.09830 0.42190 0.0300 Uiso c R 1.000 . .
    H H3A 0.41610 1.40930 0.77390 0.0500 Uiso c RP 0.815(3) A 1
    H H2B 0.45860 0.77900 0.60140 0.0640 Uiso c RP 0.185(3) A 2
    H H3B 0.50210 1.07090 0.79770 0.1230 Uiso c RP 0.185(3) A 2
    H H12C 0.39200 0.87960 0.80430 0.0300 Uiso d RP 0.185(3) A 2
    H H12D 0.34520 1.07520 0.75410 0.0300 Uiso d RP 0.185(3) A 2
    H H13B 0.37720 1.07550 0.50300 0.0330 Uiso c RP 0.185(3) A 2
    H H14C 0.47610 1.20420 0.58210 0.0390 Uiso c RP 0.185(3) A 2
    H H14D 0.42600 1.34240 0.65150 0.0390 Uiso c RP 0.185(3) A 2
loop_
    _atom_site_aniso_label
    _atom_site_aniso_U_11
    _atom_site_aniso_U_22
    _atom_site_aniso_U_33
    _atom_site_aniso_U_12
    _atom_site_aniso_U_13
    _atom_site_aniso_U_23
    O1 0.0279(7) 0.0284(7) 0.0328(8) 0.0057(5) 0.0117(5) -0.0005(5)
    O2A 0.0279(8) 0.0233(8) 0.0218(8) 0.0035(6) 0.0084(6) -0.0008(6)
    O3A 0.0305(9) 0.0319(9) 0.0388(10) -0.0010(7) 0.0096(7) -0.0029(7)
    N1 0.0210(7) 0.0253(7) 0.0253(8) -0.0004(6) 0.0056(6) 0.0002(6)
    C1 0.0219(8) 0.0192(8) 0.0174(8) 0.0022(6) 0.0038(6) 0.0024(6)
    C2 0.0258(8) 0.0234(8) 0.0182(8) 0.0032(6) 0.0054(6) 0.0038(6)
    C3 0.0363(10) 0.0202(8) 0.0193(9) 0.0047(7) 0.0044(7) -0.0015(6)
    C4 0.0339(9) 0.0191(8) 0.0209(9) -0.0028(7) -0.0003(7) -0.0004(6)
    C5 0.0246(8) 0.0212(8) 0.0172(8) -0.0013(6) 0.0008(6) 0.0025(6)
    C6 0.0240(8) 0.0267(9) 0.0252(9) -0.0056(7) -0.0002(7) 0.0005(7)
    C7 0.0208(8) 0.0346(10) 0.0274(10) -0.0030(7) 0.0021(6) 0.0023(8)
    C8 0.0233(8) 0.0271(9) 0.0272(9) 0.0042(7) 0.0046(7) -0.0018(7)
    C9 0.0206(8) 0.0201(8) 0.0222(8) -0.0007(6) 0.0009(6) -0.0013(6)
    C10 0.0212(8) 0.0194(8) 0.0163(8) 0.0006(6) 0.0006(6) 0.0029(6)
    C11 0.0219(8) 0.0215(8) 0.0186(8) 0.0022(6) 0.0040(6) 0.0033(6)
    C12 0.0212(8) 0.0295(9) 0.0251(9) -0.0027(7) 0.0032(6) -0.0002(7)
    C13A 0.0181(13) 0.0256(12) 0.0287(14) 0.0030(9) 0.0065(12) 0.0002(9)
    C14A 0.0221(19) 0.0333(15) 0.0417(19) -0.0031(13) 0.0076(12) -0.0039(13)
_geom_special_details
;
Bond distances, angles <i>etc</i>. have been calculated using the rounded
fractional coordinates. All su's are estimated from the variances of the
(full) variance-covariance matrix. The cell e.s.d.'s are taken into account in
the estimation of distances, angles and torsion angles
;
loop_
    _geom_bond_atom_site_label_1
    _geom_bond_atom_site_label_2
    _geom_bond_site_symmetry_1
    _geom_bond_site_symmetry_2
    _geom_bond_distance
    _geom_bond_publ_flag
    O1 C2 . . 1.282(2) no
    O2A C13A . . 1.429(5) no
    O2B C13B . . 1.41(2) no
    O3A C14A . . 1.412(7) no
    O3B C14B . . 1.40(3) no
    O2A H2A . . 0.8400 no
    O2B H2B . . 0.8400 no
    O3A H3A . . 0.8400 no
    O3B H3B . . 0.8400 no
    N1 C12 . . 1.460(3) no
    N1 C11 . . 1.305(2) no
    N1 H1 . . 0.8800 no
    C1 C11 . . 1.418(3) no
    C1 C2 . . 1.436(3) no
    C1 C10 . . 1.455(3) no
    C2 C3 . . 1.438(3) no
    C3 C4 . . 1.350(3) no
    C4 C5 . . 1.430(3) no
    C5 C10 . . 1.424(3) no
    C5 C6 . . 1.410(3) no
    C6 C7 . . 1.377(3) no
    C7 C8 . . 1.404(3) no
    C8 C9 . . 1.376(3) no
    C9 C10 . . 1.415(3) no
    C12 C13B . . 1.52(2) no
    C12 C13A . . 1.523(5) no
    C13A C14A . . 1.528(8) no
    C13B C14B . . 1.53(4) no
    C3 H3 . . 0.9500 no
    C4 H4 . . 0.9500 no
    C6 H6 . . 0.9500 no
    C7 H7 . . 0.9500 no
    C8 H8 . . 0.9500 no
    C9 H9 . . 0.9500 no
    C11 H11 . . 0.9500 no
    C12 H12C . . 0.9900 no
    C12 H12D . . 0.9900 no
    C12 H12A . . 0.9900 no
    C12 H12B . . 0.9900 no
    C13A H13A . . 1.0000 no
    C13B H13B . . 1.0000 no
    C14A H14A . . 0.9900 no
    C14A H14B . . 0.9900 no
    C14B H14C . . 0.9900 no
    C14B H14D . . 0.9900 no
loop_
    _geom_angle_atom_site_label_1
    _geom_angle_atom_site_label_2
    _geom_angle_atom_site_label_3
    _geom_angle_site_symmetry_1
    _geom_angle_site_symmetry_2
    _geom_angle_site_symmetry_3
    _geom_angle
    _geom_angle_publ_flag
    C13A O2A H2A . . . 109.00 no
    C13B O2B H2B . . . 109.00 no
    C14A O3A H3A . . . 109.00 no
    C14B O3B H3B . . . 109.00 no
    C11 N1 C12 . . . 124.65(16) no
    C12 N1 H1 . . . 118.00 no
    C11 N1 H1 . . . 118.00 no
    C2 C1 C10 . . . 119.81(15) no
    C10 C1 C11 . . . 121.46(15) no
    C2 C1 C11 . . . 118.72(15) no
    C1 C2 C3 . . . 118.30(15) no
    O1 C2 C1 . . . 121.88(15) no
    O1 C2 C3 . . . 119.81(16) no
    C2 C3 C4 . . . 121.61(16) no
    C3 C4 C5 . . . 122.07(16) no
    C6 C5 C10 . . . 120.34(15) no
    C4 C5 C6 . . . 120.60(16) no
    C4 C5 C10 . . . 119.06(15) no
    C5 C6 C7 . . . 120.88(16) no
    C6 C7 C8 . . . 119.08(15) no
    C7 C8 C9 . . . 121.13(16) no
    C8 C9 C10 . . . 121.29(16) no
    C5 C10 C9 . . . 117.27(15) no
    C1 C10 C9 . . . 123.57(15) no
    C1 C10 C5 . . . 119.15(15) no
    N1 C11 C1 . . . 123.96(16) no
    N1 C12 C13B . . . 108.8(7) no
    N1 C12 C13A . . . 111.4(2) no
    O2A C13A C14A . . . 112.2(4) no
    O2A C13A C12 . . . 110.3(3) no
    C12 C13A C14A . . . 111.3(4) no
    C12 C13B C14B . . . 109.2(15) no
    O2B C13B C14B . . . 110(2) no
    O2B C13B C12 . . . 112.4(12) no
    O3A C14A C13A . . . 114.3(5) no
    O3B C14B C13B . . . 115(2) no
    C2 C3 H3 . . . 119.00 no
    C4 C3 H3 . . . 119.00 no
    C3 C4 H4 . . . 119.00 no
    C5 C4 H4 . . . 119.00 no
    C7 C6 H6 . . . 120.00 no
    C5 C6 H6 . . . 120.00 no
    C6 C7 H7 . . . 120.00 no
    C8 C7 H7 . . . 120.00 no
    C9 C8 H8 . . . 119.00 no
    C7 C8 H8 . . . 119.00 no
    C10 C9 H9 . . . 119.00 no
    C8 C9 H9 . . . 119.00 no
    C1 C11 H11 . . . 118.00 no
    N1 C11 H11 . . . 118.00 no
    N1 C12 H12C . . . 110.00 no
    N1 C12 H12A . . . 109.00 no
    N1 C12 H12B . . . 109.00 no
    C13A C12 H12B . . . 109.00 no
    H12A C12 H12B . . . 108.00 no
    C13B C12 H12C . . . 107.00 no
    C13B C12 H12D . . . 112.00 no
    H12C C12 H12D . . . 108.00 no
    N1 C12 H12D . . . 110.00 no
    C13A C12 H12A . . . 109.00 no
    O2A C13A H13A . . . 108.00 no
    C14A C13A H13A . . . 108.00 no
    C12 C13A H13A . . . 108.00 no
    O2B C13B H13B . . . 108.00 no
    C12 C13B H13B . . . 108.00 no
    C14B C13B H13B . . . 108.00 no
    H14A C14A H14B . . . 108.00 no
    C13A C14A H14B . . . 109.00 no
    O3A C14A H14A . . . 109.00 no
    O3A C14A H14B . . . 109.00 no
    C13A C14A H14A . . . 109.00 no
    O3B C14B H14C . . . 109.00 no
    O3B C14B H14D . . . 108.00 no
    C13B C14B H14C . . . 109.00 no
    C13B C14B H14D . . . 108.00 no
    H14C C14B H14D . . . 107.00 no
loop_
    _geom_torsion_atom_site_label_1
    _geom_torsion_atom_site_label_2
    _geom_torsion_atom_site_label_3
    _geom_torsion_atom_site_label_4
    _geom_torsion_site_symmetry_1
    _geom_torsion_site_symmetry_2
    _geom_torsion_site_symmetry_3
    _geom_torsion_site_symmetry_4
    _geom_torsion
    _geom_torsion_publ_flag
    C12 N1 C11 C1 . . . . -178.57(16) no
    C11 N1 C12 C13A . . . . -141.4(2) no
    C10 C1 C2 O1 . . . . 178.69(16) no
    C11 C1 C2 C3 . . . . 179.61(16) no
    C10 C1 C2 C3 . . . . 0.0(2) no
    C11 C1 C2 O1 . . . . -1.7(3) no
    C11 C1 C10 C5 . . . . -179.31(16) no
    C11 C1 C10 C9 . . . . -0.5(3) no
    C2 C1 C11 N1 . . . . -1.4(3) no
    C10 C1 C11 N1 . . . . 178.20(16) no
    C2 C1 C10 C5 . . . . 0.3(2) no
    C2 C1 C10 C9 . . . . 179.17(16) no
    O1 C2 C3 C4 . . . . -178.79(17) no
    C1 C2 C3 C4 . . . . -0.1(3) no
    C2 C3 C4 C5 . . . . -0.2(3) no
    C3 C4 C5 C10 . . . . 0.5(3) no
    C3 C4 C5 C6 . . . . -179.74(17) no
    C4 C5 C6 C7 . . . . -179.69(16) no
    C4 C5 C10 C9 . . . . -179.45(16) no
    C10 C5 C6 C7 . . . . 0.1(3) no
    C4 C5 C10 C1 . . . . -0.5(2) no
    C6 C5 C10 C9 . . . . 0.8(2) no
    C6 C5 C10 C1 . . . . 179.68(16) no
    C5 C6 C7 C8 . . . . -0.6(3) no
    C6 C7 C8 C9 . . . . 0.2(3) no
    C7 C8 C9 C10 . . . . 0.7(3) no
    C8 C9 C10 C5 . . . . -1.1(3) no
    C8 C9 C10 C1 . . . . 180.00(16) no
    N1 C12 C13A O2A . . . . 54.6(3) no
    N1 C12 C13A C14A . . . . 179.9(3) no
    O2A C13A C14A O3A . . . . 58.8(5) no
    C12 C13A C14A O3A . . . . -65.4(5) no
loop_
    _geom_hbond_atom_site_label_D
    _geom_hbond_atom_site_label_H
    _geom_hbond_atom_site_label_A
    _geom_hbond_site_symmetry_A
    _geom_hbond_distance_DH
    _geom_hbond_distance_HA
    _geom_hbond_distance_DA
    _geom_hbond_angle_DHA
    _geom_hbond_publ_flag
    N1 H1 O1 . 0.88 1.87 2.560(3) 135 yes
    N1 H1 O3A 1_545 0.88 2.56 3.166(3) 127 yes
    O2A H2A O1 1_565 0.84 1.83 2.663(3) 175 yes
    O3A H3A O2A 4_575 0.84 1.91 2.744(3) 169 yes
    C12 H12B O1 4_565 0.99 2.60 3.174(3) 117 yes
    C4 H4 Cg2 4_554 0.95 2.79 3.491(3) 132 yes
    C9 H9 Cg1 4_565 0.95 2.77 3.510(3) 135 yes
_iucr_refine_instructions_details
;
TITL 485-NCS-617
CELL  0.71075  23.4520   5.8090   8.7390   90.000   96.445   90.000
ZERR     4.00   0.0160   0.0040   0.0060    0.000    0.007    0.000
LATT   1
SYMM  - X, 1/2 + Y, 1/2 - Z
SFAC  C    H    N    O
UNIT  56   60   4    12
MERG   2
SHEL 7 0.77
dfix 1.40 0.02 C13A O2A C13B O2B C14A O3A C14B O3B
SADI 0.01 C12 C13A C12 C13B
DFIX 1.53 C13A C14A C13B C14B
simu 0.01 c13a > o3b
eqiv $1 x, y+1, z
eqiv $2 x, -y+5/2, z+1/2
eqiv $3 -x+1, y-1/2, -z+3/2
htab  N1    O1
htab  O2A    O1_$1
htab  O3A    O2A_$2
htab  O2B    O3B_$3
OMIT    -2   1   2
OMIT    -5   1   5
OMIT     0   0   2
OMIT    -7   1   3
FMAP   2
PLAN    5
SIZE     0.01   0.14   0.27
ACTA
HTAB    2.00000
BOND   $H
CONF
L.S.   13
TEMP  -173.00
WGHT    0.073300    0.728400
FVAR       7.69438   0.81530
C1    1    0.231958    0.587680    0.620059    11.00000    0.02187    0.01923 =
         0.01742    0.00240    0.00376    0.00219
C2    1    0.252884    0.401025    0.534299    11.00000    0.02581    0.02345 =
         0.01824    0.00376    0.00540    0.00319
C3    1    0.213292    0.222830    0.478888    11.00000    0.03627    0.02022 =
         0.01930   -0.00151    0.00440    0.00466
AFIX  43
H3    2    0.226546    0.098337    0.421889    11.00000   -1.20000
AFIX   0
C4    1    0.157736    0.228075    0.505872    11.00000    0.03391    0.01912 =
         0.02086   -0.00044   -0.00029   -0.00284
AFIX  43
H4    2    0.132953    0.107126    0.467002    11.00000   -1.20000
AFIX   0
C5    1    0.135034    0.410111    0.591177    11.00000    0.02464    0.02118 =
         0.01722    0.00253    0.00080   -0.00131
C6    1    0.076826    0.409805    0.617793    11.00000    0.02401    0.02666 =
         0.02520    0.00048   -0.00025   -0.00557
AFIX  43
H6    2    0.052600    0.287077    0.579050    11.00000   -1.20000
AFIX   0
C7    1    0.054633    0.585123    0.699232    11.00000    0.02082    0.03458 =
         0.02739    0.00229    0.00210   -0.00303
AFIX  43
H7    2    0.015298    0.584641    0.715932    11.00000   -1.20000
AFIX   0
C8    1    0.090949    0.764535    0.757214    11.00000    0.02330    0.02711 =
         0.02717   -0.00183    0.00457    0.00420
AFIX  43
H8    2    0.075901    0.885590    0.813771    11.00000   -1.20000
AFIX   0
C9    1    0.147980    0.768005    0.733506    11.00000    0.02064    0.02012 =
         0.02223   -0.00127    0.00093   -0.00069
AFIX  43
H9    2    0.171673    0.890655    0.774980    11.00000   -1.20000
AFIX   0
C10   1    0.172012    0.592504    0.648584    11.00000    0.02120    0.01939 =
         0.01627    0.00295    0.00056    0.00060
C11   1    0.270769    0.763596    0.676043    11.00000    0.02194    0.02149 =
         0.01861    0.00335    0.00403    0.00225
AFIX  43
H11   2    0.256276    0.888127    0.730596    11.00000   -1.20000
AFIX   0
C12   1    0.365950    0.941582    0.716924    11.00000    0.02122    0.02946 =
         0.02506   -0.00019    0.00323   -0.00269
PART    1
AFIX  23
H12A  2    0.387086    0.887809    0.814829    21.00000   -1.20000
H12B  2    0.344796    1.083164    0.738731    21.00000   -1.20000
PART    2
H12C  2    0.391976    0.879645    0.804276   -21.00000   -1.20000
H12D  2    0.345199    1.075204    0.754064   -21.00000   -1.20000
AFIX   0
PART    0
N1    3    0.325193    0.764709    0.657132    11.00000    0.02103    0.02525 =
         0.02531    0.00015    0.00564   -0.00040
AFIX  43
H1    2    0.338237    0.650713    0.604597    11.00000   -1.20000
AFIX   0
O1    4    0.305085    0.392097    0.504079    11.00000    0.02786    0.02835 =
         0.03281   -0.00049    0.01173    0.00573
PART    1
C13A  1    0.408513    0.996552    0.602614    21.00000    0.01813    0.02564 =
         0.02866    0.00019    0.00647    0.00296
AFIX  13
H13A  2    0.430899    0.853291    0.587865    21.00000   -1.20000
AFIX   0
C14A  1    0.451058    1.182200    0.665138    21.00000    0.02211    0.03335 =
         0.04171   -0.00387    0.00765   -0.00310
AFIX  23
H14A  2    0.470488    1.130445    0.765677    21.00000   -1.20000
H14B  2    0.480737    1.198693    0.593768    21.00000   -1.20000
AFIX   0
O2A   4    0.378740    1.057582    0.456546    21.00000    0.02790    0.02332 =
         0.02184   -0.00075    0.00843    0.00351
AFIX 147
H2A   2    0.353816    1.157644    0.468988    21.00000   -1.50000
AFIX   0
O3A   4    0.426104    1.399898    0.684743    21.00000    0.03050    0.03195 =
         0.03882   -0.00286    0.00965   -0.00098
AFIX 147
H3A   2    0.416128    1.409329    0.773892    21.00000   -1.50000
AFIX   0
PART    2
SAME C13A > O3A
C13B  1    0.402814    1.008012    0.590800   -21.00000    0.02786
AFIX  13
H13B  2    0.377218    1.075545    0.502964   -21.00000   -1.20000
AFIX   0
C14B  1    0.446059    1.192300    0.652778   -21.00000    0.03248
AFIX  23
H14C  2    0.476078    1.204230    0.582056   -21.00000   -1.20000
H14D  2    0.426032    1.342431    0.651480   -21.00000   -1.20000
AFIX   0
O2B   4    0.431449    0.818083    0.535701   -21.00000    0.04251
AFIX  87
H2B   2    0.458636    0.779012    0.601411   -21.00000   -1.50000
AFIX   0
O3B   4    0.472800    1.152726    0.802054   -21.00000    0.08172
AFIX  87
H3B   2    0.502111    1.070942    0.797675   -21.00000   -1.50000
HKLF 4
REM  485-NCS-617
REM R1 =  0.0579 for   2438 Fo > 4sig(Fo)  and  0.0637 for all   2650 data
REM    184 parameters refined using     81 restraints
END
WGHT      0.0733      0.7284
REM Highest difference peak  0.665,  deepest hole -0.257,  1-sigma level  0.053
Q1    1   0.3884  0.9652  0.6559  11.00000  0.05    0.22
Q2    1   0.2399  0.5017  0.5745  11.00000  0.05    0.21
Q3    1   0.1498  0.3212  0.5547  11.00000  0.05    0.21
Q4    1   0.1540  0.4720  0.6168  11.00000  0.05    0.20
Q5    1   0.2521  0.6498  0.6731  11.00000  0.05    0.20
;
