# Supplementary material for: 1-{(Z)-[(2,3-Dihy­droxy­prop­yl)amino]­methyl­idene}naphthalen-2(1H)-one
Source: Acta Crystallogr Sect E Struct Rep Online. 2012 Dec 22;69(Pt 1):o136–7. doi: 10.1107/S1600536812051070 (PMC3588305; doi:10.1107/S1600536812051070)
Supplement: Supplementary file 2 [file e-69-0o136-Isup2.hkl]

# 
# h,k,l, Fc-squared, Fo-squared, sigma(Fo-squared) and status flag 
# 
data_I
_shelx_title ' 485-NCS-617' 
_shelx_refln_list_code          4 
_shelx_F_calc_maximum      130.00 
_exptl_crystal_F_000       520.00 
_reflns_d_resolution_high  0.7704 
 
loop_ 
 _symmetry_equiv_pos_as_xyz 
 'x, y, z' 
 '-x, y+1/2, -z+1/2' 
 '-x, -y, -z' 
 'x, -y-1/2, z-1/2' 
 
_cell_length_a    23.4520 
_cell_length_b     5.8090 
_cell_length_c     8.7390 
_cell_angle_alpha  90.000 
_cell_angle_beta   96.445 
_cell_angle_gamma  90.000 
 
_shelx_F_squared_multiplier     1.000 
 
loop_ 
 _refln_index_h 
 _refln_index_k 
 _refln_index_l 
 _refln_F_squared_calc 
 _refln_F_squared_meas 
 _refln_F_squared_sigma 
 _refln_observed_status 
   4   0   0     4509.86     4140.26      8.64 o 
   5   0   0       35.06       12.46      0.57 o 
   6   0   0     1715.98     1419.50      3.18 o 
   7   0   0      381.81      243.57      1.82 o 
   8   0   0      679.39      523.60      3.22 o 
   9   0   0      313.53      405.53      2.25 o 
  10   0   0     1682.46     1540.09     16.37 o 
  11   0   0      320.86      381.00      5.32 o 
  12   0   0      481.97      536.59     14.34 o 
  13   0   0     1968.60     2170.46     27.50 o 
  14   0   0      251.97      244.44      4.84 o 
  15   0   0      138.78      124.31     13.15 o 
  16   0   0       88.11      107.09      4.45 o 
  17   0   0      337.30      340.03     19.90 o 
  18   0   0       62.30       58.54      3.21 o 
  19   0   0      389.90      385.61      8.09 o 
  20   0   0       86.55       80.51      4.84 o 
  21   0   0        2.53        4.62      0.89 o 
  22   0   0      240.76      207.16      5.23 o 
  23   0   0        2.47        3.62      3.32 o 
  24   0   0       34.08       28.96      4.23 o 
  25   0   0       39.70       34.88      3.57 o 
  26   0   0       38.70       30.63      3.58 o 
  27   0   0        1.92        5.24      5.43 o 
  28   0   0       82.65       79.61      7.12 o 
  29   0   0        0.11        2.97      1.00 o 
  30   0   0        0.53        2.26      2.45 o 
   1   1   0       19.14       10.94      0.48 o 
   2   1   0      247.69      272.77      1.11 o 
   3   1   0      145.32      132.49      0.75 o 
   4   1   0     3984.18     3613.86     19.16 o 
   5   1   0      721.06      669.11      3.61 o 
   6   1   0      108.58      118.38      0.92 o 
   7   1   0       86.57      110.13      2.65 o 
   8   1   0       19.91       34.91      1.58 o 
   9   1   0        0.04        2.59      0.79 o 
  10   1   0      105.21       93.96      3.66 o 
  11   1   0      444.55      510.90      2.74 o 
  12   1   0      189.34      223.69      2.10 o 
  13   1   0      850.08      820.84      4.38 o 
  14   1   0      151.88      136.09      2.46 o 
  15   1   0        0.33        1.63      0.78 o 
  16   1   0       18.41       30.20      1.96 o 
  17   1   0      240.37      236.87      2.94 o 
  18   1   0       85.33       86.39      3.60 o 
  19   1   0      119.37      120.44      2.57 o 
  20   1   0       79.99       65.45      2.74 o 
  21   1   0      273.43      275.85      5.01 o 
  22   1   0      323.39      316.95      4.62 o 
  23   1   0      451.17      430.63      8.33 o 
  24   1   0       12.58        7.69      1.25 o 
  25   1   0        2.82        4.49      0.86 o 
  26   1   0       55.71       60.31      3.65 o 
  27   1   0       16.95        9.68      3.12 o 
  28   1   0       15.57       15.74      2.01 o 
  29   1   0       42.94       51.47      5.23 o 
   0   2   0      316.52      305.38      6.03 o 
   1   2   0      555.42      495.61      2.10 o 
   2   2   0      627.95      523.55      3.01 o 
   3   2   0     1388.11     1567.97      3.43 o 
   4   2   0      461.41      491.57      2.06 o 
   5   2   0     2071.77     2177.44     10.79 o 
   6   2   0      946.49     1024.51      5.30 o 
   7   2   0      388.09      387.90      2.83 o 
   8   2   0      616.54      618.41      7.16 o 
   9   2   0      703.17      667.24      4.41 o 
  10   2   0      149.80      114.31      4.38 o 
  11   2   0       61.56       47.86      2.91 o 
  12   2   0      116.60      126.50      4.93 o 
  13   2   0        9.41        6.52      0.80 o 
  14   2   0        8.44       11.63      1.91 o 
  15   2   0      121.89      116.54      5.09 o 
  16   2   0      809.85      817.68     10.67 o 
  17   2   0     1376.00     1405.36     23.53 o 
  18   2   0      244.74      220.03     17.45 o 
  19   2   0       80.02       80.28      5.15 o 
  20   2   0       50.77       50.31      3.67 o 
  21   2   0       16.14       15.55      1.99 o 
  22   2   0        0.67        6.64      2.15 o 
  23   2   0        4.60        5.90      0.98 o 
  24   2   0       27.57       28.60      2.19 o 
  25   2   0       28.71       27.31      2.60 o 
  26   2   0       10.38       11.81      1.40 o 
  27   2   0        3.82        3.42      1.12 o 
  28   2   0        6.76        7.24      1.29 o 
  29   2   0       32.16       35.73      5.09 o 
   1   3   0     1321.60     1271.72      6.01 o 
   2   3   0      846.19      785.85      7.51 o 
   3   3   0      425.71      438.06      3.68 o 
   4   3   0     1698.70     1875.99     12.46 o 
   5   3   0       14.27       50.53      8.91 o 
   6   3   0     3138.48     3322.51     16.36 o 
   7   3   0      577.94      693.66      7.49 o 
   8   3   0       94.44      111.43      1.89 o 
   9   3   0      270.09      251.27      4.57 o 
  10   3   0       98.60      117.60      3.47 o 
  11   3   0        6.37        6.21      0.89 o 
  12   3   0        5.36        5.80      1.10 o 
  13   3   0       90.30      100.01      3.09 o 
  14   3   0       22.48       21.16      2.34 o 
  15   3   0       12.39       14.09      3.38 o 
  16   3   0     1130.90     1172.46      8.61 o 
  17   3   0      901.09      890.42      5.19 o 
  18   3   0      340.04      359.63      6.82 o 
  19   3   0      132.76      157.19      6.65 o 
  20   3   0      242.65      264.56      8.75 o 
  21   3   0       66.30       73.26      4.45 o 
  22   3   0        3.11        6.21      1.36 o 
  23   3   0       47.84       54.02      5.34 o 
  24   3   0       72.88       72.73      4.81 o 
  25   3   0       76.21       78.36      4.47 o 
  26   3   0       17.96       11.62      2.10 o 
  27   3   0        4.24        5.24      1.16 o 
   0   4   0       19.26       11.62      1.07 o 
   1   4   0        3.17        2.77      0.77 o 
   2   4   0       20.33       20.40      1.30 o 
   3   4   0        3.04        4.87      0.73 o 
   4   4   0      220.13      217.95      3.34 o 
   5   4   0        8.25        6.18      0.76 o 
   6   4   0       91.96      101.81      4.68 o 
   7   4   0        2.40        4.03      0.59 o 
   8   4   0       69.25       70.96      5.43 o 
   9   4   0        5.45        6.87      1.09 o 
  10   4   0       35.43       35.50      2.13 o 
  11   4   0        4.25        5.08      0.84 o 
  12   4   0       21.81       25.65      1.61 o 
  13   4   0        4.16        6.03      1.73 o 
  14   4   0        4.95        6.69      1.64 o 
  15   4   0      194.59      193.68      3.88 o 
  16   4   0      772.92      813.89      4.89 o 
  17   4   0      488.51      516.75      6.36 o 
  18   4   0       98.30      107.88      4.59 o 
  19   4   0      155.48      154.62      6.19 o 
  20   4   0        6.63       12.30      2.81 o 
  21   4   0        0.03        2.60      2.67 o 
  22   4   0       89.13       81.75      4.64 o 
  23   4   0      192.85      216.23      6.24 o 
  24   4   0       10.58       11.03      1.44 o 
  25   4   0       61.93       64.47      4.34 o 
   1   5   0      126.79      126.44      2.43 o 
   2   5   0        8.24        7.13      0.65 o 
   3   5   0        2.72        4.13      0.66 o 
   4   5   0      187.63      187.81      3.36 o 
   5   5   0       15.38       16.40      1.25 o 
   6   5   0      143.36      139.58      2.14 o 
   7   5   0       30.52       27.45      2.15 o 
   8   5   0       14.96       10.29      1.78 o 
   9   5   0        0.35        3.41      0.68 o 
  10   5   0        1.48        1.33      0.79 o 
  11   5   0       41.16       34.56      2.36 o 
  12   5   0       20.41       17.94      1.31 o 
  13   5   0       23.55       20.67      1.43 o 
  14   5   0        0.04        2.68      0.69 o 
  15   5   0        0.24        3.22      0.82 o 
  16   5   0        0.21        2.85      0.98 o 
  17   5   0        6.18       11.71      1.24 o 
  18   5   0        3.95        4.22      1.73 o 
  19   5   0       25.99       26.36      2.00 o 
  20   5   0        0.05        1.18      1.07 o 
  21   5   0       47.11       55.66      3.06 o 
  22   5   0       20.07       22.37      2.09 o 
   0   6   0     2152.74     2169.71     39.10 o 
   1   6   0      252.91      251.14      3.14 o 
   2   6   0      370.24      366.77      6.57 o 
   3   6   0        7.38        7.47      1.50 o 
   4   6   0       31.72       30.72      2.64 o 
   5   6   0       45.96       44.04      3.20 o 
   6   6   0        0.00        1.62      0.91 o 
   7   6   0        6.11        4.31      0.83 o 
   8   6   0        4.36        3.80      0.90 o 
   9   6   0       49.13       46.32      3.60 o 
  10   6   0      124.93      101.83      6.06 o 
  11   6   0       14.76       11.94      1.38 o 
  12   6   0       61.97       60.82      2.72 o 
  13   6   0      135.14      101.66      5.93 o 
  14   6   0       31.09       28.96      2.01 o 
  15   6   0       18.54       22.09      2.31 o 
  16   6   0       21.54       22.62      2.74 o 
  17   6   0       69.52       51.81      4.22 o 
  18   6   0        0.65        3.23      1.44 o 
   1   7   0        1.38        3.19      1.16 o 
   2   7   0        2.61        5.29      1.70 o 
   3   7   0        0.02        3.40      1.36 o 
   4   7   0        0.13        2.80      1.28 o 
   5   7   0        0.01        2.26      2.86 o 
   6   7   0        5.46        4.29      1.48 o 
   7   7   0       13.41       19.45      3.01 o 
   8   7   0        4.79       13.63      2.80 o 
   9   7   0        6.92        5.53      2.47 o 
  10   7   0       36.21       27.80      3.44 o 
  11   7   0        0.83        2.91      1.11 o 
 -30   1   1        7.95       10.55      1.21 o 
 -29   1   1        2.36        8.65      1.17 o 
 -28   1   1        9.38       12.87      2.43 o 
 -27   1   1        9.98       10.13      1.54 o 
 -26   1   1       54.81       55.14      4.99 o 
 -25   1   1       62.31       65.93      3.65 o 
 -24   1   1      139.34      139.21      3.67 o 
 -23   1   1       62.73       57.61      2.98 o 
 -22   1   1        0.19        2.73      1.53 o 
 -21   1   1        9.77        6.59      0.91 o 
 -20   1   1       52.95       50.12      3.33 o 
 -19   1   1       75.37       84.71      4.30 o 
 -18   1   1      129.24      128.35      6.35 o 
 -17   1   1      320.16      328.28      3.90 o 
 -16   1   1       21.17       24.51      1.83 o 
 -15   1   1       94.63       98.11      2.35 o 
 -14   1   1        1.20        3.70      1.39 o 
 -13   1   1       16.88       35.83      3.39 o 
 -12   1   1       29.20       22.61      1.44 o 
 -11   1   1     1400.47     1425.38      8.95 o 
 -10   1   1        6.87        2.02      0.46 o 
  -9   1   1       30.20       10.32      0.81 o 
  -8   1   1      118.69      161.85      1.90 o 
  -7   1   1      361.26      371.25      1.97 o 
  -6   1   1       57.07       59.44      1.58 o 
  -5   1   1      541.14      529.75      3.32 o 
  -4   1   1     1635.78     1601.51      3.84 o 
  -3   1   1       55.46       57.95      0.94 o 
  -2   1   1      250.82      219.54      1.65 o 
  -1   1   1     5630.88     5578.29     15.58 o 
   0   1   1     1663.88     1620.08      4.49 o 
   1   1   1      923.04      840.30      2.40 o 
   2   1   1     8154.23     7957.08     42.47 o 
   3   1   1      217.40      198.43      0.80 o 
   4   1   1     1434.54     1354.71      2.89 o 
   5   1   1     6246.80     6195.20     16.04 o 
   6   1   1      100.23       85.69      1.35 o 
   7   1   1       50.69       48.15      0.95 o 
   8   1   1     1396.29     1362.66     13.13 o 
   9   1   1      448.28      431.56      2.76 o 
  10   1   1      680.40      688.23      4.35 o 
  11   1   1       44.53       50.74      2.51 o 
  12   1   1      788.45      926.83     10.86 o 
  13   1   1      144.25      169.23      2.80 o 
  14   1   1        7.15        4.92      0.62 o 
  15   1   1        4.61        5.59      1.01 o 
  16   1   1      460.16      406.76      8.26 o 
  17   1   1       19.54       29.73      1.67 o 
  18   1   1      238.00      272.09      6.56 o 
  19   1   1      477.27      469.30      9.83 o 
  20   1   1       77.27       77.17      3.61 o 
  21   1   1        6.06        5.88      1.20 o 
  22   1   1       19.85       27.09      2.99 o 
  23   1   1      342.68      350.88      8.37 o 
  24   1   1      289.73      310.06     16.17 o 
  25   1   1        0.26        4.55      0.76 o 
  26   1   1        4.79        6.97      1.07 o 
  27   1   1       45.34       39.95      2.83 o 
  28   1   1      108.99      115.79      9.62 o 
  29   1   1        7.70        9.45      1.23 o 
 -29   2   1       30.55       24.49      5.55 o 
 -28   2   1       20.58       20.04      2.71 o 
 -27   2   1       66.80       77.94      5.17 o 
 -26   2   1       17.58       17.01      1.89 o 
 -25   2   1       22.86       29.70      2.56 o 
 -24   2   1        4.41        7.03      3.11 o 
 -23   2   1       21.57       24.90      2.17 o 
 -22   2   1       24.82       19.55      3.72 o 
 -21   2   1        1.58        5.05      0.78 o 
 -20   2   1      142.40      140.17      3.17 o 
 -19   2   1      581.39      610.29      4.21 o 
 -18   2   1      394.55      407.08      3.56 o 
 -17   2   1     2339.60     2314.18     38.34 o 
 -16   2   1        7.77        6.34      1.29 o 
 -15   2   1        2.73        5.38      1.02 o 
 -14   2   1      795.67      723.06      6.13 o 
 -13   2   1       56.39       54.40      3.26 o 
 -12   2   1      156.65      123.11      7.54 o 
 -11   2   1       62.23       68.20      2.74 o 
 -10   2   1       22.65       24.10      2.38 o 
  -9   2   1      420.22      362.60      3.08 o 
  -8   2   1        3.62        6.47      1.75 o 
  -7   2   1      229.20      212.72      2.61 o 
  -6   2   1      524.41      606.73      3.37 o 
  -5   2   1      219.84      202.56      4.39 o 
  -4   2   1     5893.10     6191.58     31.61 o 
  -3   2   1      278.43      281.98      1.64 o 
  -2   2   1       32.98       36.54      0.96 o 
  -1   2   1      631.12      599.13      2.53 o 
   0   2   1      488.46      426.58      3.00 o 
   1   2   1        1.04        6.41      0.61 o 
   2   2   1      140.18      132.76      2.56 o 
   3   2   1      116.17      117.99      1.14 o 
   4   2   1        3.75        3.74      0.88 o 
   5   2   1      167.00      105.53      1.42 o 
   6   2   1     4871.94     5056.26     27.05 o 
   7   2   1      149.08      156.83      2.60 o 
   8   2   1      628.54      638.62      6.21 o 
   9   2   1      307.69      267.01      2.19 o 
  10   2   1      530.16      519.21      3.45 o 
  11   2   1       28.83       16.84      3.51 o 
  12   2   1       36.97       28.58      2.19 o 
  13   2   1       37.73       32.16      2.71 o 
  14   2   1      200.43      173.22      8.51 o 
  15   2   1        8.24       25.80      7.54 o 
  16   2   1      107.03       92.60      4.61 o 
  17   2   1      129.28      127.59      6.26 o 
  18   2   1      540.44      518.67      4.69 o 
  19   2   1      139.72      148.34      3.71 o 
  20   2   1       69.78       79.83      4.25 o 
  21   2   1       36.46       40.71      3.29 o 
  22   2   1      137.29      142.24      6.32 o 
  23   2   1       17.65       19.63      2.06 o 
  24   2   1       62.42       67.88      4.40 o 
  25   2   1        0.57        3.65      2.35 o 
  26   2   1        5.10        3.98      1.91 o 
  27   2   1        0.09        2.61      1.65 o 
  28   2   1      141.42      119.38      7.37 o 
 -27   3   1        0.12        3.52      2.36 o 
 -26   3   1        2.49        4.35      1.16 o 
 -25   3   1        2.83        5.07      2.32 o 
 -24   3   1        4.91        4.32      2.25 o 
 -23   3   1        2.01        3.15      0.63 o 
 -22   3   1        0.00        2.62      1.39 o 
 -21   3   1        4.30        2.74      0.69 o 
 -20   3   1       26.05       25.85      2.62 o 
 -19   3   1       10.10        5.56      1.18 o 
 -18   3   1       48.83       54.80      3.29 o 
 -17   3   1      228.02      251.49      3.51 o 
 -16   3   1       53.26       59.31      3.45 o 
 -15   3   1       16.93       18.43      1.60 o 
 -14   3   1      168.90      182.84      6.68 o 
 -13   3   1       22.97       36.41      2.01 o 
 -12   3   1        4.22        2.35      0.75 o 
 -11   3   1       47.35       41.45      2.62 o 
 -10   3   1      337.17      305.33      4.73 o 
  -9   3   1      445.83      426.54      4.94 o 
  -8   3   1      245.14      235.35      3.04 o 
  -7   3   1       91.16       92.11      2.15 o 
  -6   3   1       81.24       67.77      3.87 o 
  -5   3   1       30.63       20.37      1.40 o 
  -4   3   1      108.04      129.67      3.43 o 
  -3   3   1      389.36      401.48      3.68 o 
  -2   3   1       48.10       50.55      1.95 o 
  -1   3   1       91.87       82.06      2.44 o 
   0   3   1       95.08       86.94      2.11 o 
   1   3   1       28.26       31.96      2.20 o 
   2   3   1       12.47       13.18      0.57 o 
   3   3   1      360.77      341.82      2.66 o 
   4   3   1       90.71       91.88      3.60 o 
   5   3   1       44.45       54.60      2.16 o 
   6   3   1      660.90      645.22      4.69 o 
   7   3   1      132.96      144.09      4.64 o 
   8   3   1        1.16        3.12      0.57 o 
   9   3   1       40.21       40.28      2.97 o 
  10   3   1       36.81       35.23      2.24 o 
  11   3   1       26.15       24.83      2.50 o 
  12   3   1        7.59        9.95      0.94 o 
  13   3   1        1.66        5.23      0.91 o 
  14   3   1        0.30        2.93      0.69 o 
  15   3   1       48.46       41.19      2.52 o 
  16   3   1      259.70      262.61      4.71 o 
  17   3   1        3.98        6.22      1.15 o 
  18   3   1      190.68      221.17      5.97 o 
  19   3   1        0.00        5.58      1.73 o 
  20   3   1        8.65       10.70      0.99 o 
  21   3   1       10.98       13.50      1.29 o 
  22   3   1        9.48        9.51      1.45 o 
  23   3   1       10.45       11.84      1.50 o 
  24   3   1        2.29        4.12      0.90 o 
  25   3   1       19.02       19.40      2.15 o 
  26   3   1        5.73        9.17      1.43 o 
  27   3   1       26.83       34.91      2.58 o 
 -25   4   1        0.72        4.37      1.39 o 
 -24   4   1       65.77       77.22      5.89 o 
 -23   4   1        0.15        2.28      0.82 o 
 -22   4   1       81.62       88.05      4.47 o 
 -21   4   1      123.96      136.47      6.44 o 
 -20   4   1       79.31       89.52      4.44 o 
 -19   4   1       99.78      108.11      6.03 o 
 -18   4   1      144.48      147.06      4.23 o 
 -17   4   1      130.38      143.51      6.76 o 
 -16   4   1        0.60        4.69      1.16 o 
 -15   4   1       70.33       81.37      3.73 o 
 -14   4   1      107.12      111.68      3.21 o 
 -13   4   1       24.89       30.86      2.11 o 
 -12   4   1       73.04       71.91      3.14 o 
 -11   4   1      266.39      278.55      3.88 o 
 -10   4   1       65.43       55.74      2.91 o 
  -9   4   1       75.07       69.17      2.92 o 
  -8   4   1       72.38       82.43      2.41 o 
  -7   4   1       14.56       15.77      1.16 o 
  -6   4   1      102.07      107.40      1.90 o 
  -5   4   1        0.22        2.29      0.61 o 
  -4   4   1      118.81      113.32      2.20 o 
  -3   4   1       15.10       12.29      0.93 o 
  -2   4   1        5.87        5.04      0.84 o 
  -1   4   1      748.41      711.11      5.31 o 
   0   4   1       10.06       13.09      1.76 o 
   1   4   1      210.59      192.04      1.83 o 
   2   4   1      544.38      569.53      6.57 o 
   3   4   1        0.06        2.21      1.10 o 
   4   4   1      108.03      107.76      2.14 o 
   5   4   1       56.70       49.89      1.56 o 
   6   4   1      513.60      540.62      5.03 o 
   7   4   1       52.61       45.52      1.69 o 
   8   4   1       12.36       19.28      1.37 o 
   9   4   1        4.72        2.98      0.97 o 
  10   4   1       19.00       20.60      1.32 o 
  11   4   1       36.29       34.71      2.00 o 
  12   4   1       93.79       75.05      4.52 o 
  13   4   1       10.74        7.11      0.76 o 
  14   4   1       22.80       21.96      1.53 o 
  15   4   1       45.75       50.13      2.99 o 
  16   4   1      291.24      331.68      4.05 o 
  17   4   1        4.46        6.99      2.42 o 
  18   4   1      123.61      155.35      4.96 o 
  19   4   1      237.63      255.16      5.15 o 
  20   4   1       16.28       17.62      1.93 o 
  21   4   1        2.53        2.42      0.68 o 
  22   4   1      129.71      129.20      5.87 o 
  23   4   1       20.84       31.84      2.79 o 
  24   4   1       21.28       26.91      3.22 o 
  25   4   1       24.12       22.66      2.14 o 
 -22   5   1       12.41       10.02      1.16 o 
 -21   5   1      187.39      216.63      5.90 o 
 -20   5   1        0.23        0.98      1.73 o 
 -19   5   1        6.46        5.62      1.15 o 
 -18   5   1       20.71       16.32      1.61 o 
 -17   5   1        0.63        3.04      0.88 o 
 -16   5   1        3.58        4.67      0.96 o 
 -15   5   1        0.06        2.56      1.41 o 
 -14   5   1       10.89        7.86      1.61 o 
 -13   5   1      119.57      108.58      3.42 o 
 -12   5   1        9.84        9.46      0.87 o 
 -11   5   1      640.79      640.40     13.66 o 
 -10   5   1        0.49        1.56      0.81 o 
  -9   5   1       10.91       15.80      2.35 o 
  -8   5   1        5.48        4.83      1.12 o 
  -7   5   1      116.86      107.37      2.74 o 
  -6   5   1      145.76      131.36      2.33 o 
  -5   5   1       87.53       78.23      2.46 o 
  -4   5   1       19.90       17.90      1.43 o 
  -3   5   1       50.40       44.46      2.11 o 
  -2   5   1       75.17       76.78      2.27 o 
  -1   5   1      624.74      668.54      4.03 o 
   0   5   1     2049.35     2086.86     21.64 o 
   1   5   1      512.17      535.74      5.05 o 
   2   5   1      432.62      444.03      5.25 o 
   3   5   1      458.28      481.18      2.81 o 
   4   5   1       78.25       82.69      2.68 o 
   5   5   1      103.42      102.83      1.21 o 
   6   5   1        0.03        1.86      1.29 o 
   7   5   1       56.84       50.60      2.89 o 
   8   5   1      218.36      203.82      2.69 o 
   9   5   1       22.40       24.23      1.37 o 
  10   5   1       48.79       37.39      2.11 o 
  11   5   1       13.31       12.71      2.43 o 
  12   5   1      174.58      163.27      4.62 o 
  13   5   1       49.93       40.79      1.94 o 
  14   5   1        0.71        2.89      1.66 o 
  15   5   1        6.19        5.96      1.23 o 
  16   5   1        1.20        3.95      0.90 o 
  17   5   1        8.31        6.79      1.53 o 
  18   5   1       46.40       43.85      3.82 o 
  19   5   1        1.72        2.45      0.89 o 
  20   5   1       13.04       14.55      1.95 o 
  21   5   1       10.23        8.94      1.49 o 
  22   5   1        0.00        3.49      1.77 o 
 -18   6   1       19.31       18.98      1.74 o 
 -17   6   1        0.02        2.51      1.21 o 
 -16   6   1        4.24        4.40      1.07 o 
 -15   6   1        1.03        3.92      2.74 o 
 -14   6   1       59.36       58.28      3.74 o 
 -13   6   1        6.82        4.54      1.26 o 
 -12   6   1       27.80       29.74      2.79 o 
 -11   6   1       31.52       29.96      1.87 o 
 -10   6   1        2.44        2.93      1.39 o 
  -9   6   1       24.83       24.84      2.66 o 
  -8   6   1       36.95       35.22      2.48 o 
  -7   6   1       20.30       16.29      1.48 o 
  -6   6   1       32.48       30.84      1.96 o 
  -5   6   1        2.36        3.92      0.61 o 
  -4   6   1       77.52       72.38      3.42 o 
  -3   6   1        6.66        6.06      0.90 o 
  -2   6   1       45.12       46.85      2.85 o 
  -1   6   1      209.06      219.46      6.07 o 
   0   6   1       77.98       77.96      3.33 o 
   1   6   1       85.72       89.69      2.55 o 
   2   6   1       37.16       44.90      2.61 o 
   3   6   1       11.95       11.78      1.24 o 
   4   6   1        2.06        3.72      1.69 o 
   5   6   1        3.16        3.29      1.01 o 
   6   6   1       25.97       21.25      1.46 o 
   7   6   1        9.81        7.43      1.50 o 
   8   6   1       16.21       13.89      1.33 o 
   9   6   1       12.18       12.89      1.31 o 
  10   6   1        0.00        2.26      1.13 o 
  11   6   1        1.58        2.30      1.05 o 
  12   6   1       20.75       24.96      2.41 o 
  13   6   1       40.51       42.96      2.04 o 
  14   6   1       61.91       58.02      4.12 o 
  15   6   1        1.58        4.00      1.25 o 
  16   6   1       18.08       20.02      2.49 o 
  17   6   1       29.19       27.15      2.37 o 
 -11   7   1       24.16       27.48      3.43 o 
 -10   7   1        0.69        9.16      2.49 o 
  -9   7   1        9.14       11.30      2.16 o 
  -8   7   1        3.18        9.89      2.04 o 
  -7   7   1        2.30        8.72      3.42 o 
  -6   7   1        1.50        6.54      2.37 o 
  -5   7   1       16.76       18.89      3.21 o 
  -4   7   1       10.65        9.75      2.97 o 
  -3   7   1        1.41        5.16      2.80 o 
  -2   7   1       45.31       39.77      4.28 o 
  -1   7   1        6.30        7.43      2.26 o 
   0   7   1        0.69        3.57      2.41 o 
   1   7   1        6.49        4.93      3.75 o 
   2   7   1        0.65       -0.17      1.62 o 
   3   7   1        5.19        3.33      4.23 o 
   4   7   1       28.05       21.53      4.04 o 
   5   7   1       72.07       64.96      5.04 o 
   6   7   1      155.22      157.57      4.66 o 
   7   7   1        7.37        9.01      2.94 o 
   8   7   1        4.16        2.19      1.62 o 
   9   7   1       13.81       11.15      2.00 o 
  10   7   1        9.62        9.82      2.99 o 
 -30   0   2        0.66       -0.58      1.73 o 
 -29   0   2       36.48       31.95      5.57 o 
 -28   0   2        0.08        1.77      1.63 o 
 -27   0   2       15.78       13.97      3.31 o 
 -26   0   2       43.48       36.29      5.18 o 
 -25   0   2        6.76        5.05      1.36 o 
 -24   0   2        2.41        2.87      1.31 o 
 -23   0   2      625.33      627.07      9.76 o 
 -22   0   2      546.87      509.53      9.27 o 
 -21   0   2     1206.30     1009.25     19.86 o 
 -20   0   2      105.50      109.47      3.82 o 
 -19   0   2       14.88       13.52      1.50 o 
 -18   0   2        2.47        1.85      1.33 o 
 -17   0   2       35.19       50.53      2.97 o 
 -16   0   2      267.80      234.13      3.34 o 
 -15   0   2       38.71       47.48      3.82 o 
 -14   0   2      323.81      345.92      8.02 o 
 -13   0   2     1309.70     1407.57     21.38 o 
 -12   0   2      972.84     1147.12     15.41 o 
 -11   0   2     8126.66     8785.53    237.07 o 
  -9   0   2       82.71       67.37      4.40 o 
  -8   0   2     1305.72     1219.24      8.40 o 
  -7   0   2      598.40      613.76      4.25 o 
  -6   0   2      338.22      339.32      6.98 o 
  -5   0   2     3441.78     3189.69     29.01 o 
  -4   0   2      103.20      112.59      1.22 o 
  -3   0   2     1567.02     1331.72      9.26 o 
  -2   0   2     5499.72     4708.48     24.16 o 
  -1   0   2    12300.79    10950.52     59.44 o 
   1   0   2    16898.75    16830.41    224.12 o 
   2   0   2     4381.14     4103.44     14.49 o 
   3   0   2     1536.53     1503.81      5.98 o 
   4   0   2      757.52      822.71      3.42 o 
   5   0   2      334.04      378.48     10.08 o 
   6   0   2     1398.96     1452.58      4.87 o 
   7   0   2       78.85       87.55      2.99 o 
   8   0   2        0.26        0.74      0.78 o 
   9   0   2       32.80       26.75      1.76 o 
  10   0   2       55.21       64.36      3.70 o 
  11   0   2      484.54      435.37      5.06 o 
  12   0   2      135.13      105.01      5.96 o 
  13   0   2      233.81      218.50      5.83 o 
  14   0   2        3.82        4.84      1.08 o 
  15   0   2       23.53       27.42      3.64 o 
  16   0   2       62.36       62.32      5.04 o 
  18   0   2      202.85      204.94      6.94 o 
  19   0   2       98.28      109.92      8.05 o 
  20   0   2       11.01       12.70      1.87 o 
  21   0   2        6.91        4.89      1.13 o 
  22   0   2      343.76      347.56     10.45 o 
  23   0   2        1.95        3.54      1.10 o 
  24   0   2      237.74      245.70     13.20 o 
  25   0   2       96.98       92.96      9.45 o 
  26   0   2       26.03       21.01      2.26 o 
  27   0   2       26.27       22.32      3.72 o 
  28   0   2        0.00        4.07      1.78 o 
  29   0   2      118.64      105.45     13.24 o 
 -30   1   2       19.71       10.79      1.51 o 
 -29   1   2       29.69       24.28      4.84 o 
 -28   1   2        2.38        4.74      0.99 o 
 -27   1   2        1.27        2.12      0.93 o 
 -26   1   2        6.39        9.35      1.14 o 
 -25   1   2       43.71       42.48      3.49 o 
 -24   1   2        0.42        1.01      0.73 o 
 -23   1   2        1.07        2.07      1.13 o 
 -22   1   2       42.93       39.43      3.81 o 
 -21   1   2       66.31       74.00      3.72 o 
 -20   1   2       23.43       25.98      1.90 o 
 -19   1   2        7.43       11.42      1.14 o 
 -18   1   2       32.92       40.25      2.54 o 
 -17   1   2       24.10       20.96      1.96 o 
 -16   1   2       28.02       29.62      2.34 o 
 -15   1   2      128.32      143.87      2.55 o 
 -14   1   2       30.25       26.35      2.08 o 
 -13   1   2        9.10        5.19      1.20 o 
 -12   1   2      365.73      417.43      3.49 o 
 -11   1   2      139.25      132.22      3.68 o 
 -10   1   2      262.16      326.53      2.69 o 
  -9   1   2       12.05       31.53      1.81 o 
  -8   1   2      391.70      293.94      2.28 o 
  -7   1   2      294.40      182.73      2.83 o 
  -6   1   2      935.71      676.99      2.90 o 
  -5   1   2      896.98      638.14      6.01 o 
  -4   1   2     1987.66     1627.95      7.78 o 
  -3   1   2      137.23      235.51      1.30 o 
  -1   1   2    11035.66    11548.67     84.44 o 
   0   1   2      754.77      591.51      2.02 o 
   1   1   2    11950.05    11581.38     51.43 o 
   2   1   2    11298.36    11373.53     48.15 o 
   3   1   2     1760.01     1650.52      4.05 o 
   4   1   2      389.20      351.07      1.54 o 
   5   1   2     1283.23     1343.57      4.78 o 
   6   1   2      576.55      535.48      3.21 o 
   7   1   2      100.57       86.09      1.58 o 
   8   1   2       87.56      105.92      3.29 o 
   9   1   2      156.68      151.72      2.15 o 
  10   1   2      290.94      289.93      5.10 o 
  11   1   2       44.96       41.24      1.99 o 
  12   1   2      871.83      923.27      9.40 o 
  13   1   2       18.31       21.78      1.64 o 
  14   1   2      752.48      806.10      6.63 o 
  16   1   2      271.28      269.97      4.61 o 
  17   1   2       11.11       10.63      1.01 o 
  18   1   2     1345.87     1381.44     16.18 o 
  19   1   2      450.13      481.51      7.38 o 
  20   1   2      385.77      418.39      7.78 o 
  21   1   2        3.54        3.32      0.83 o 
  22   1   2       32.37       28.75      1.78 o 
  23   1   2       61.53       55.07      2.86 o 
  24   1   2       95.94       87.53      4.26 o 
  25   1   2        4.59        6.72      1.05 o 
  26   1   2        2.99        6.06      1.17 o 
  27   1   2        9.24       11.34      2.82 o 
  28   1   2       16.56       18.02      2.57 o 
 -29   2   2        0.38        3.09      2.00 o 
 -28   2   2       10.90       12.58      1.78 o 
 -27   2   2        0.58        4.50      1.55 o 
 -26   2   2       15.11       19.60      1.50 o 
 -25   2   2        0.19        2.28      0.88 o 
 -24   2   2        0.21        4.84      1.79 o 
 -23   2   2        2.00        6.62      1.66 o 
 -22   2   2       20.35       22.15      1.66 o 
 -21   2   2       97.29       93.08      3.99 o 
 -20   2   2       29.92       34.20      2.38 o 
 -19   2   2      425.46      454.64      4.84 o 
 -18   2   2       82.02      103.00      3.81 o 
 -17   2   2      108.49      129.33      3.34 o 
 -16   2   2      360.09      338.54      5.87 o 
 -15   2   2      615.66      575.10      5.47 o 
 -14   2   2      314.46      302.54      3.38 o 
 -13   2   2      134.36      116.46      4.76 o 
 -12   2   2        9.37        8.86      0.85 o 
 -11   2   2       20.77       17.80      1.81 o 
 -10   2   2      159.95      168.77      3.83 o 
  -9   2   2      181.45      159.02      1.94 o 
  -8   2   2      418.59      425.22      2.95 o 
  -7   2   2       22.12       15.41      0.93 o 
  -6   2   2       91.42       84.37      2.36 o 
  -5   2   2      679.69      679.06      3.22 o 
  -4   2   2     1042.24     1202.35      5.17 o 
  -3   2   2      829.15      865.95      3.47 o 
  -2   2   2      459.56      456.22      2.87 o 
  -1   2   2       28.13       24.25      0.81 o 
   0   2   2      370.22      339.86      2.41 o 
   1   2   2       13.26       17.15      1.12 o 
   2   2   2      694.97      728.48      8.62 o 
   3   2   2        8.78        2.51      0.57 o 
   4   2   2       58.03       30.48      2.47 o 
   5   2   2     1609.24     1587.64     10.06 o 
   6   2   2     1310.00     1478.49     16.66 o 
   7   2   2     1200.03     1384.08      7.81 o 
   8   2   2       52.79       51.09      3.65 o 
   9   2   2       60.70       83.86      1.97 o 
  10   2   2       15.56       12.99      1.19 o 
  11   2   2       43.33       59.35      3.62 o 
  12   2   2      252.72      264.78      2.47 o 
  13   2   2       79.80       79.83      2.88 o 
  14   2   2      127.57      143.79      4.32 o 
  15   2   2        9.32        7.42      0.86 o 
  16   2   2      323.95      316.48      5.29 o 
  17   2   2      582.20      538.89     16.86 o 
  18   2   2      522.97      526.77      7.47 o 
  19   2   2        0.06        1.28      0.64 o 
  20   2   2        1.51        3.96      1.89 o 
  21   2   2      106.02      106.91      6.04 o 
  22   2   2      230.66      228.51      8.39 o 
  23   2   2        0.34        2.18      0.83 o 
  24   2   2       48.98       48.87      3.18 o 
  25   2   2       65.03       48.35      3.29 o 
  26   2   2       10.90        8.32      1.57 o 
  27   2   2       25.03       20.78      2.97 o 
  28   2   2       14.55        9.53      1.59 o 
 -27   3   2       11.93       12.96      2.03 o 
 -26   3   2       66.27       62.18      6.14 o 
 -25   3   2       30.80       37.79      3.54 o 
 -24   3   2       18.94       19.22      1.92 o 
 -23   3   2        6.59        4.23      1.44 o 
 -22   3   2       11.53       14.13      1.36 o 
 -21   3   2       16.33       16.12      1.87 o 
 -20   3   2      144.17      163.03      3.87 o 
 -19   3   2       15.91       16.33      1.91 o 
 -18   3   2      826.08      858.27     13.61 o 
 -17   3   2     2030.65     2052.57     13.16 o 
 -16   3   2      190.83      179.70     13.22 o 
 -15   3   2     3958.15     4171.71     12.78 o 
 -14   3   2       55.39       53.66      3.59 o 
 -13   3   2        2.75        2.90      0.60 o 
 -12   3   2      379.11      353.13      3.90 o 
 -11   3   2      595.52      546.69      7.63 o 
 -10   3   2      332.34      328.68      4.72 o 
  -9   3   2        4.36        6.37      1.32 o 
  -8   3   2      184.45      211.06      6.49 o 
  -7   3   2      658.73      783.75      9.53 o 
  -6   3   2      584.35      631.86      9.82 o 
  -5   3   2      892.26      961.96      6.34 o 
  -4   3   2     1060.84     1119.09     10.18 o 
  -3   3   2      135.74      154.89      1.01 o 
  -2   3   2      592.35      592.72      2.71 o 
  -1   3   2       16.94       10.01      1.27 o 
   0   3   2      148.73      139.01      3.81 o 
   1   3   2        8.59       13.38      1.06 o 
   2   3   2      919.39      996.62      4.73 o 
   3   3   2       38.89       50.82      1.37 o 
   4   3   2      362.90      318.40      2.31 o 
   5   3   2      720.10      750.80      7.89 o 
   6   3   2       50.87       52.42      2.25 o 
   7   3   2      258.36      263.36      2.97 o 
   8   3   2        4.67        2.92      1.15 o 
   9   3   2      471.00      485.54      6.94 o 
  10   3   2      117.04      119.06      3.66 o 
  11   3   2       54.65       54.81      3.88 o 
  12   3   2       52.62       65.37      6.10 o 
  13   3   2      391.69      405.08      7.77 o 
  14   3   2      239.32      240.95      8.14 o 
  15   3   2       69.15       90.52      2.87 o 
  16   3   2      120.44      108.70      3.24 o 
  17   3   2        0.04        3.34      0.95 o 
  18   3   2        0.00        3.45      1.96 o 
  19   3   2        0.71        4.37      0.81 o 
  20   3   2        6.96        7.10      1.38 o 
  21   3   2        2.11        5.31      1.25 o 
  22   3   2       51.37       55.24      3.57 o 
  23   3   2        0.13        2.50      1.17 o 
  24   3   2       47.12       52.57      4.57 o 
  25   3   2      108.33      107.00      8.40 o 
  26   3   2        3.19        4.32      1.32 o 
 -25   4   2        4.29        5.14      1.53 o 
 -24   4   2       30.52       35.21      2.66 o 
 -23   4   2       12.08       15.71      1.87 o 
 -22   4   2        5.06        5.66      1.04 o 
 -21   4   2       19.69       16.62      1.42 o 
 -20   4   2        0.22        3.09      1.90 o 
 -19   4   2       12.59       14.48      2.59 o 
 -18   4   2       79.21       78.02      4.00 o 
 -17   4   2        0.16        1.73      1.12 o 
 -16   4   2       24.02       24.21      2.65 o 
 -15   4   2        0.03        3.16      0.84 o 
 -14   4   2       59.76       60.22      4.63 o 
 -13   4   2        3.28        6.15      0.72 o 
 -12   4   2       10.13       16.80      1.44 o 
 -11   4   2       21.00       22.25      2.68 o 
 -10   4   2        5.60       10.10      1.33 o 
  -9   4   2       25.79       31.32      1.84 o 
  -8   4   2        0.25        1.50      0.62 o 
  -7   4   2       51.13       67.28      2.12 o 
  -6   4   2       25.82       19.80      1.16 o 
  -5   4   2      562.55      582.30      5.27 o 
  -4   4   2       81.13       92.98      1.79 o 
  -3   4   2      327.60      316.06      9.71 o 
  -2   4   2       12.16       12.05      1.25 o 
  -1   4   2       58.74       57.39      2.24 o 
   0   4   2      102.61       99.98      2.12 o 
   1   4   2        1.14        3.86      0.72 o 
   2   4   2     1217.61     1170.47      8.26 o 
   3   4   2       96.14       97.52      4.17 o 
   4   4   2       89.52       85.03      2.26 o 
   5   4   2     1359.89     1350.46     13.29 o 
   6   4   2       26.69       34.18      1.92 o 
   7   4   2       87.91       98.86      2.16 o 
   8   4   2      162.40      174.59      5.79 o 
   9   4   2        0.44        5.18      0.72 o 
  10   4   2       10.88        7.87      0.93 o 
  11   4   2       88.60       86.75      3.60 o 
  12   4   2        7.45        3.33      0.69 o 
  13   4   2      196.52      212.11      6.33 o 
  14   4   2      239.47      227.18      3.69 o 
  15   4   2        5.41        7.06      1.20 o 
  16   4   2      194.99      206.38      4.95 o 
  17   4   2      343.82      354.71     10.04 o 
  18   4   2      362.59      364.52      5.39 o 
  19   4   2       41.24       40.66      3.64 o 
  20   4   2      147.96      145.67      5.09 o 
  21   4   2        9.66       10.19      1.45 o 
  22   4   2       86.87       84.72      5.96 o 
  23   4   2       76.75       71.93      4.39 o 
  24   4   2      186.44      207.65     15.28 o 
 -22   5   2      136.80      146.20      7.79 o 
 -21   5   2       11.03        9.46      1.34 o 
 -20   5   2        3.38        3.78      1.00 o 
 -19   5   2       40.48       34.26      2.16 o 
 -18   5   2       54.66       53.24      3.45 o 
 -17   5   2       65.10       66.37      3.02 o 
 -16   5   2       67.19       66.89      3.54 o 
 -15   5   2       28.36       21.82      2.85 o 
 -14   5   2       17.42       13.54      1.50 o 
 -13   5   2        9.39        7.34      2.05 o 
 -12   5   2       17.64       21.19      1.56 o 
 -11   5   2        4.02        1.65      0.87 o 
 -10   5   2      150.48      158.86      2.51 o 
  -9   5   2       61.61       58.80      2.89 o 
  -8   5   2        0.93        0.54      0.48 o 
  -7   5   2       27.48       22.69      2.33 o 
  -6   5   2       35.42       34.87      2.83 o 
  -5   5   2       33.58       33.26      1.45 o 
  -4   5   2        4.28        5.25      1.09 o 
  -3   5   2      346.71      355.77      4.10 o 
  -2   5   2       29.80       28.49      1.50 o 
  -1   5   2      258.52      245.63      2.24 o 
   0   5   2      280.85      253.32      7.49 o 
   1   5   2      902.95      905.53      9.28 o 
   2   5   2      152.69      159.60      3.65 o 
   3   5   2       17.71       15.26      1.12 o 
   4   5   2       16.48       20.03      1.39 o 
   5   5   2      103.07      108.34      3.59 o 
   6   5   2        3.61        4.85      1.15 o 
   7   5   2        0.52        3.76      1.22 o 
   8   5   2        0.11        3.10      1.20 o 
   9   5   2       84.61       91.61      2.78 o 
  10   5   2       32.14       38.36      2.73 o 
  11   5   2       26.96       18.17      1.75 o 
  12   5   2        0.23        1.89      0.97 o 
  13   5   2       48.72       48.41      4.36 o 
  14   5   2      144.07      136.35     10.52 o 
  15   5   2       33.94       26.36      2.29 o 
  16   5   2       41.90       37.17      3.16 o 
  17   5   2        1.47        1.77      1.13 o 
  18   5   2      470.71      541.15      8.20 o 
  19   5   2       16.74        9.73      2.98 o 
  20   5   2       55.98       42.36      3.18 o 
  21   5   2       14.41        8.37      1.87 o 
 -18   6   2        3.65        5.10      1.10 o 
 -17   6   2       27.85       27.93      6.22 o 
 -16   6   2       15.70       11.52      1.58 o 
 -15   6   2        0.37        2.18      0.66 o 
 -14   6   2       15.10       17.91      1.90 o 
 -13   6   2       66.67       58.13      3.07 o 
 -12   6   2      103.11       85.62      4.00 o 
 -11   6   2      241.57      199.27     14.90 o 
 -10   6   2        0.15        3.37      1.20 o 
  -9   6   2       56.83       45.87      3.08 o 
  -8   6   2       24.49       24.26      3.64 o 
  -7   6   2        7.98        7.45      1.51 o 
  -6   6   2        1.67        3.15      1.14 o 
  -5   6   2        1.94        4.81      1.52 o 
  -4   6   2      158.85      162.81      3.49 o 
  -3   6   2       68.55       62.57      2.55 o 
  -2   6   2       17.83       16.48      1.51 o 
  -1   6   2      230.69      255.89      5.30 o 
   0   6   2        8.78       14.93      2.41 o 
   1   6   2      397.75      414.28     12.45 o 
   2   6   2      377.14      389.91      6.74 o 
   3   6   2        4.91        7.44      1.52 o 
   4   6   2        0.08        2.99      0.94 o 
   5   6   2        1.35        5.04      1.28 o 
   6   6   2       23.65       23.52      2.61 o 
   7   6   2        1.79        4.84      0.84 o 
   8   6   2       16.90       18.82      2.67 o 
   9   6   2        1.04        3.64      1.42 o 
  10   6   2        1.97        0.33      0.99 o 
  11   6   2       75.31       78.83      5.55 o 
  12   6   2        2.81        3.70      1.19 o 
  13   6   2       38.92       38.15      3.00 o 
  14   6   2       13.08        9.49      1.71 o 
  15   6   2        0.00        2.63      1.48 o 
  16   6   2       21.52       23.30      2.07 o 
 -10   7   2        7.88        8.27      2.25 o 
  -9   7   2        1.47        2.42      3.07 o 
  -8   7   2        0.29        1.17      4.13 o 
  -7   7   2       12.55       10.41      3.14 o 
  -6   7   2       18.92       26.72      5.89 o 
  -5   7   2        5.08        4.55      1.62 o 
  -4   7   2      105.23      107.28     12.13 o 
  -3   7   2       25.68       22.19      2.69 o 
  -2   7   2        7.43        6.97      6.30 o 
  -1   7   2      160.86      141.26     16.21 o 
   0   7   2       11.96       14.15      2.23 o 
   1   7   2      225.19      213.45     15.43 o 
   2   7   2      231.44      213.02     12.41 o 
   3   7   2        9.33        8.86      2.14 o 
   4   7   2       14.58       12.59      1.78 o 
   5   7   2        0.43        3.25      1.74 o 
   6   7   2      175.10      193.54      5.38 o 
   7   7   2        8.62       10.49      1.71 o 
   8   7   2       56.08       50.76      3.15 o 
   9   7   2        0.43        3.12      1.10 o 
 -29   1   3        0.11        2.69      0.97 o 
 -28   1   3        4.31        5.47      1.31 o 
 -27   1   3       77.81       73.09      5.57 o 
 -26   1   3       33.33       31.58      2.66 o 
 -25   1   3        6.05        3.62      0.72 o 
 -24   1   3        0.37        4.11      1.41 o 
 -23   1   3       62.61       71.05      3.37 o 
 -22   1   3        4.54        9.76      1.43 o 
 -21   1   3      671.07      668.96      8.42 o 
 -20   1   3      156.09      162.34     13.21 o 
 -19   1   3       35.17       29.56      2.71 o 
 -18   1   3      381.13      391.31      4.21 o 
 -17   1   3      147.17      141.97      2.85 o 
 -16   1   3       60.79       63.37      3.12 o 
 -15   1   3        5.66        9.85      0.89 o 
 -14   1   3      160.07      156.54      5.03 o 
 -13   1   3      109.54      106.15      3.66 o 
 -12   1   3      202.60      221.20      5.67 o 
 -11   1   3        1.18        1.58      1.05 o 
 -10   1   3      119.93      106.42      3.10 o 
  -9   1   3     2511.51     2727.24     19.44 o 
  -8   1   3      279.47      259.00      2.21 o 
  -6   1   3      487.11      484.83      3.20 o 
  -5   1   3     3344.56     3388.87     15.19 o 
  -4   1   3      876.48      828.18      5.77 o 
  -3   1   3      272.54      280.86      2.28 o 
  -2   1   3       91.81       70.00      1.31 o 
  -1   1   3      648.97      628.79      3.98 o 
   0   1   3      868.00      793.11      6.53 o 
   1   1   3     4963.41     5363.21     25.11 o 
   2   1   3     1643.75     1485.30      6.12 o 
   3   1   3     1302.77     1208.27     10.57 o 
   4   1   3       86.84       95.80      1.34 o 
   5   1   3       57.41       62.31      1.13 o 
   6   1   3        7.01        7.26      0.46 o 
   7   1   3     1061.20     1153.27     12.29 o 
   8   1   3      808.75      840.15      8.22 o 
   9   1   3      392.40      410.55      3.78 o 
  10   1   3      672.85      675.60      8.04 o 
  11   1   3        3.50        3.39      0.60 o 
  12   1   3        8.74        6.08      0.70 o 
  13   1   3       89.83       68.09      4.68 o 
  14   1   3      852.69      879.20     12.03 o 
  15   1   3       56.62       56.27      2.93 o 
  16   1   3       28.31       26.27      1.76 o 
  17   1   3      329.49      342.65      3.68 o 
  18   1   3      199.34      184.65      4.71 o 
  19   1   3        6.75        6.90      0.89 o 
  20   1   3      632.09      672.71      7.75 o 
  21   1   3        2.73        3.61      0.73 o 
  22   1   3       32.33       27.17      2.20 o 
  23   1   3        1.16        1.96      1.07 o 
  24   1   3        7.83        8.13      1.33 o 
  25   1   3        7.04        6.52      2.15 o 
  26   1   3        0.89        2.88      0.90 o 
  27   1   3       82.70       65.34      6.12 o 
 -28   2   3       40.96       49.66      4.00 o 
 -27   2   3       13.09       11.26      1.43 o 
 -26   2   3        0.09        1.75      0.68 o 
 -25   2   3       97.57      133.17      7.41 o 
 -24   2   3        1.42        1.39      1.86 o 
 -23   2   3       11.23       13.86      1.23 o 
 -22   2   3       26.51       20.50      1.52 o 
 -21   2   3      136.69      127.17      5.20 o 
 -20   2   3        4.79        5.78      0.85 o 
 -19   2   3       43.86       45.73      2.46 o 
 -18   2   3      468.18      480.94      8.86 o 
 -17   2   3        2.04        2.29      0.66 o 
 -16   2   3      556.67      551.33      9.78 o 
 -15   2   3     1961.84     1902.28     21.64 o 
 -14   2   3      106.80      109.85      6.13 o 
 -13   2   3       23.25       19.01      1.75 o 
 -12   2   3        2.81        6.19      0.72 o 
 -11   2   3       31.57       24.21      1.71 o 
 -10   2   3       13.31       16.06      1.19 o 
  -9   2   3       16.08       20.29      1.31 o 
  -8   2   3        4.78       12.44      1.15 o 
  -7   2   3      599.42      633.09      4.43 o 
  -6   2   3       26.94       27.19      1.64 o 
  -5   2   3      970.61     1166.16      5.62 o 
  -3   2   3     1232.61     1219.36      8.31 o 
  -2   2   3        2.01        4.08      0.95 o 
  -1   2   3       13.83       17.56      1.24 o 
   0   2   3      288.65      296.01      5.77 o 
   1   2   3      914.23      945.04     11.74 o 
   2   2   3      418.80      394.85      2.52 o 
   3   2   3      553.30      553.54      4.94 o 
   4   2   3       67.54       41.02      1.49 o 
   5   2   3        6.54        6.27      0.87 o 
   6   2   3      269.62      259.79      2.46 o 
   7   2   3      349.45      399.91      5.05 o 
   8   2   3       61.19       80.19      3.57 o 
   9   2   3       69.46       77.09      3.64 o 
  10   2   3       15.32       18.94      1.19 o 
  11   2   3       56.68       75.29      3.21 o 
  12   2   3      279.44      285.94      2.85 o 
  13   2   3      117.75      140.08      4.45 o 
  14   2   3      141.99      144.23      2.88 o 
  15   2   3       18.98       16.24      1.15 o 
  16   2   3        2.37        5.45      1.45 o 
  17   2   3      143.34      133.61      3.68 o 
  18   2   3       70.17       70.26      2.62 o 
  19   2   3      105.92      101.77      3.66 o 
  20   2   3       26.09       20.73      1.34 o 
  21   2   3       72.69       74.07      4.67 o 
  22   2   3      131.83      124.97      6.69 o 
  23   2   3      191.38      198.76     11.98 o 
  24   2   3      122.31      105.86     19.49 o 
  25   2   3        2.70        6.67      2.32 o 
  26   2   3       24.10       23.80      4.31 o 
  27   2   3        1.11        3.78      1.20 o 
 -27   3   3        4.06        6.13      2.15 o 
 -26   3   3        0.05        2.65      0.93 o 
 -25   3   3        0.86        5.78      1.13 o 
 -24   3   3        2.84        4.83      1.01 o 
 -23   3   3        3.21        5.90      1.30 o 
 -22   3   3        0.02        2.31      1.93 o 
 -21   3   3        0.47        3.08      3.26 o 
 -20   3   3       44.65       55.71      4.04 o 
 -19   3   3      230.40      251.51      4.40 o 
 -18   3   3       55.35       55.85      4.33 o 
 -17   3   3      125.46      130.19      3.60 o 
 -16   3   3      177.24      177.56      9.97 o 
 -15   3   3       94.71      105.59      8.28 o 
 -14   3   3      273.79      279.47      3.79 o 
 -13   3   3      320.51      313.60      3.94 o 
 -12   3   3      296.18      304.44      3.42 o 
 -11   3   3       11.51       14.93      1.52 o 
 -10   3   3        2.65        3.57      1.70 o 
  -9   3   3       11.00        8.17      0.91 o 
  -8   3   3        9.87       10.95      1.23 o 
  -7   3   3        3.58        2.32      1.16 o 
  -6   3   3        4.23        4.89      0.87 o 
  -5   3   3      149.07      159.79      2.31 o 
  -4   3   3       31.75       34.12      1.86 o 
  -3   3   3      169.94      146.13      1.99 o 
  -2   3   3       24.56       36.38      2.18 o 
  -1   3   3        2.40        1.48      0.88 o 
   0   3   3        1.22        7.79      3.10 o 
   1   3   3      254.82      253.08      6.96 o 
   2   3   3      144.88      122.62      8.30 o 
   3   3   3      114.21      108.84      4.37 o 
   4   3   3       98.11      119.35      4.66 o 
   5   3   3      344.08      367.93      5.89 o 
   6   3   3       21.51       25.67      1.59 o 
   7   3   3      112.86      115.71      4.65 o 
   8   3   3       29.10       31.45      1.79 o 
   9   3   3       56.01       52.69      2.22 o 
  10   3   3       44.44       52.30      1.86 o 
  11   3   3       34.88       19.79      1.36 o 
  12   3   3        0.54        1.66      0.51 o 
  13   3   3        6.71        6.75      2.05 o 
  14   3   3        3.25        4.77      0.97 o 
  15   3   3       20.84       25.45      1.70 o 
  16   3   3       20.08       21.90      2.21 o 
  17   3   3        0.40        2.31      1.04 o 
  18   3   3        7.47        7.09      1.05 o 
  19   3   3        9.11        6.08      1.03 o 
  20   3   3        9.72        8.83      1.38 o 
  21   3   3        0.35        3.32      1.60 o 
  22   3   3       15.39       20.38      1.75 o 
  23   3   3       25.32       27.97      3.94 o 
  24   3   3        0.02        1.90      0.72 o 
  25   3   3       23.91       22.22      2.11 o 
 -25   4   3       23.70       24.06      2.16 o 
 -24   4   3        8.49        7.92      1.76 o 
 -23   4   3        0.07        1.54      1.74 o 
 -22   4   3        0.05        3.54      1.05 o 
 -21   4   3        0.09        4.66      0.82 o 
 -20   4   3        8.86        9.36      1.10 o 
 -19   4   3       19.73       20.79      1.68 o 
 -18   4   3        4.64        5.04      1.76 o 
 -17   4   3        1.36        3.90      1.09 o 
 -16   4   3       95.68      102.07      2.90 o 
 -15   4   3      140.82      139.05      4.81 o 
 -14   4   3       35.26       39.50      2.48 o 
 -13   4   3       40.19       46.83      2.43 o 
 -12   4   3      128.69      113.84      6.05 o 
 -11   4   3        8.56        8.52      1.50 o 
 -10   4   3       46.92       57.68      2.77 o 
  -9   4   3       59.94       51.15      2.42 o 
  -8   4   3        0.35        1.18      1.25 o 
  -7   4   3       50.40       59.78      2.02 o 
  -6   4   3       17.81       16.82      1.50 o 
  -5   4   3       98.46      101.11      3.31 o 
  -4   4   3      289.53      273.57      4.89 o 
  -3   4   3      703.04      716.47      8.96 o 
  -2   4   3      170.13      154.21      6.07 o 
  -1   4   3       12.10       14.08      1.02 o 
   0   4   3      126.80      133.69      4.45 o 
   1   4   3      649.11      593.85     17.20 o 
   2   4   3      614.39      610.25     18.62 o 
   3   4   3      699.63      712.96     10.50 o 
   4   4   3       16.15       15.01      1.28 o 
   5   4   3      153.04      163.13      2.98 o 
   6   4   3        3.06        3.91      1.16 o 
   7   4   3      207.40      223.55      4.81 o 
   8   4   3      112.03      112.51      2.06 o 
   9   4   3      108.04      108.95      4.25 o 
  10   4   3        1.13        2.36      1.36 o 
  11   4   3       33.98       28.38      1.89 o 
  12   4   3      134.93      101.60      3.35 o 
  13   4   3      244.60      196.86      5.24 o 
  14   4   3       16.73       21.21      1.55 o 
  15   4   3      142.34      138.02      3.14 o 
  16   4   3        7.01        4.78      0.96 o 
  17   4   3      301.58      350.23      9.10 o 
  18   4   3       22.99       20.25      1.72 o 
  19   4   3        2.09        5.11      1.16 o 
  20   4   3      108.53      108.70      5.29 o 
  21   4   3       48.88       47.45      3.98 o 
  22   4   3       14.05       11.38      1.30 o 
  23   4   3       28.90       28.28      6.19 o 
 -22   5   3      238.81      270.75     16.59 o 
 -21   5   3      166.31      189.84      6.98 o 
 -20   5   3      101.79       98.08      6.63 o 
 -19   5   3       45.80       49.32      3.54 o 
 -18   5   3        0.06        3.60      1.62 o 
 -17   5   3        8.07        8.18      2.01 o 
 -16   5   3        2.65        5.72      0.81 o 
 -15   5   3       21.53       17.92      1.56 o 
 -14   5   3        0.27        1.28      1.69 o 
 -13   5   3       85.58       96.26      5.70 o 
 -12   5   3      195.15      189.36      5.09 o 
 -11   5   3       32.69       22.76      2.05 o 
 -10   5   3       91.27       71.72      2.89 o 
  -9   5   3       30.08       27.53      2.22 o 
  -8   5   3       83.14       78.02      2.96 o 
  -7   5   3      106.80      101.10      3.17 o 
  -6   5   3       64.34       58.73      3.17 o 
  -5   5   3       34.87       31.67      1.84 o 
  -4   5   3        2.97        4.72      0.98 o 
  -3   5   3       25.11       27.06      1.82 o 
  -2   5   3      235.24      240.14      9.65 o 
  -1   5   3      193.12      206.53      7.05 o 
   0   5   3      149.17      153.91      7.28 o 
   1   5   3      137.96      132.29      3.51 o 
   2   5   3      129.28      130.41      3.54 o 
   3   5   3       15.35       20.02      2.20 o 
   4   5   3      103.55       90.43      5.02 o 
   5   5   3       30.07       28.52      2.65 o 
   6   5   3       42.44       46.21      3.01 o 
   7   5   3       66.43       70.64      2.66 o 
   8   5   3       45.86       43.81      2.10 o 
   9   5   3        3.61        3.09      0.95 o 
  10   5   3       41.79       43.54      1.64 o 
  11   5   3        0.83        3.15      1.18 o 
  12   5   3        0.35        3.50      1.04 o 
  13   5   3        5.56        2.34      2.89 o 
  14   5   3        1.14        2.58      1.50 o 
  15   5   3        0.68        0.79      1.26 o 
  16   5   3        2.34        3.51      1.28 o 
  17   5   3      109.49      112.94      4.59 o 
  18   5   3      370.95      369.80     32.20 o 
  19   5   3       48.84       38.26      3.01 o 
  20   5   3      147.50      143.61      9.44 o 
 -17   6   3        2.17        4.22      0.74 o 
 -16   6   3        4.70        6.02      0.95 o 
 -15   6   3        0.11        1.99      0.63 o 
 -14   6   3        4.12        6.59      1.59 o 
 -13   6   3        0.70        3.78      3.99 o 
 -12   6   3       76.71       83.53      5.73 o 
 -11   6   3        0.24        4.32      1.30 o 
 -10   6   3        0.30        2.73      1.26 o 
  -9   6   3       10.48       17.89      2.10 o 
  -8   6   3        0.50        3.64      1.22 o 
  -7   6   3        0.90        2.79      1.35 o 
  -6   6   3        8.51        7.23      1.59 o 
  -5   6   3        2.16        2.99      0.76 o 
  -4   6   3       38.19       38.12      2.49 o 
  -3   6   3       44.66       52.83      4.13 o 
  -2   6   3        0.01        1.62      2.13 o 
  -1   6   3      175.25      189.13      3.00 o 
   0   6   3       21.78       30.01      3.40 o 
   1   6   3      505.14      531.70      4.59 o 
   2   6   3        0.00        3.51      1.13 o 
   3   6   3      129.99      133.75      6.33 o 
   4   6   3        0.03        5.16      1.13 o 
   5   6   3      193.50      210.42      6.81 o 
   6   6   3       17.73       16.24      1.74 o 
   7   6   3       15.08       12.43      1.46 o 
   8   6   3       41.59       50.08      2.59 o 
   9   6   3        2.69        3.85      1.71 o 
  10   6   3       61.95       65.92      2.36 o 
  11   6   3       16.61       17.08      2.97 o 
  12   6   3       12.40        7.91      1.89 o 
  13   6   3        4.54        5.14      1.09 o 
  14   6   3       44.00       39.88      3.70 o 
  15   6   3        0.46        4.14      1.52 o 
  -8   7   3       15.69       15.72      2.31 o 
  -7   7   3       24.17       27.19      4.01 o 
  -6   7   3       16.34       10.37      1.33 o 
  -5   7   3      120.45      146.82      7.56 o 
  -4   7   3        2.31        4.42      1.63 o 
  -3   7   3      149.80      148.92     12.64 o 
  -2   7   3        6.07        4.11      2.25 o 
  -1   7   3       51.97       50.13      2.50 o 
   0   7   3       71.37       58.99      7.58 o 
   1   7   3      323.03      346.86      8.04 o 
   2   7   3        3.66        4.84      2.16 o 
   3   7   3        9.52        7.73      2.70 o 
   4   7   3       33.50       30.32      3.55 o 
   5   7   3       28.62       23.58      3.48 o 
   6   7   3        0.90        2.50      0.87 o 
   7   7   3      133.73       82.17     16.87 o 
 -29   0   4      104.93      133.20     16.01 o 
 -28   0   4        2.88        3.04      1.73 o 
 -27   0   4       30.23       23.32      7.20 o 
 -26   0   4        6.26        7.44      1.50 o 
 -25   0   4      128.35      116.47     10.03 o 
 -24   0   4        0.03       -1.26      1.37 o 
 -23   0   4       15.02       22.27      3.17 o 
 -22   0   4      886.72      827.56     13.03 o 
 -21   0   4      145.24      131.53      7.95 o 
 -20   0   4      316.83      274.40      7.36 o 
 -19   0   4       27.72       24.27      2.19 o 
 -18   0   4       19.55       13.55      2.18 o 
 -17   0   4       71.92       57.85      3.91 o 
 -16   0   4        1.72        2.15      0.77 o 
 -15   0   4      190.75      164.75     12.58 o 
 -14   0   4       12.79       12.41      1.67 o 
 -13   0   4     1531.43     1604.70     30.21 o 
 -12   0   4     1343.05     1428.71     27.67 o 
 -11   0   4      235.21      282.40      4.83 o 
 -10   0   4      202.39      239.19     21.89 o 
  -9   0   4      327.37      308.54     13.13 o 
  -8   0   4      132.46      122.50      4.71 o 
  -7   0   4      276.62      264.07      5.26 o 
  -6   0   4        3.24        4.05      2.09 o 
  -5   0   4       33.61       31.33      2.12 o 
  -4   0   4      126.45      136.60      2.68 o 
  -3   0   4       36.25       35.53      2.47 o 
  -2   0   4      172.78      180.05      2.83 o 
  -1   0   4      835.97      819.63      8.50 o 
   0   0   4      590.31      565.36      4.14 o 
   1   0   4     1890.11     1932.71     38.03 o 
   2   0   4     2500.35     2567.99     19.68 o 
   3   0   4      403.58      436.74      3.83 o 
   4   0   4      140.30      130.00      4.36 o 
   5   0   4       66.82       98.83      3.44 o 
   6   0   4     1146.12     1270.97     21.82 o 
   7   0   4      390.92      340.27      2.61 o 
   8   0   4      234.00      249.24     12.10 o 
   9   0   4      159.03      167.11      4.28 o 
  10   0   4       32.61       38.18      3.41 o 
  11   0   4       13.89       13.77      1.79 o 
  12   0   4       20.94       21.50      1.91 o 
  13   0   4       60.74       62.23      2.70 o 
  14   0   4      226.96      225.27      7.82 o 
  15   0   4      744.73      775.05     14.16 o 
  16   0   4        4.52        7.90      1.59 o 
  17   0   4      555.37      564.81      7.15 o 
  18   0   4      895.44      972.61    115.88 o 
  19   0   4     2067.70     2258.89      9.05 o 
  20   0   4     1013.84     1067.21     10.56 o 
  21   0   4        7.01        8.18      1.48 o 
  22   0   4       16.08       15.09      2.19 o 
  23   0   4       75.56       66.72      7.50 o 
  24   0   4        0.08        0.29      1.79 o 
  25   0   4       37.05       24.43      3.54 o 
  26   0   4        0.30        4.70      1.75 o 
  27   0   4        4.69        5.77      1.61 o 
 -29   1   4        0.10        3.41      3.85 o 
 -28   1   4        2.07        2.84      1.17 o 
 -27   1   4        0.59        4.91      1.27 o 
 -26   1   4       37.06       29.80      2.69 o 
 -25   1   4       26.22       23.57      2.67 o 
 -24   1   4       28.56       26.44      5.13 o 
 -23   1   4       28.41       26.17      2.83 o 
 -22   1   4      154.47      131.64      2.78 o 
 -21   1   4        1.89        4.86      0.95 o 
 -20   1   4      303.34      293.00     27.84 o 
 -19   1   4       26.65       18.64      1.88 o 
 -18   1   4        5.13        5.00      2.32 o 
 -17   1   4       25.05       33.26      4.60 o 
 -16   1   4      133.00      110.65      4.17 o 
 -15   1   4      732.48      759.42      8.12 o 
 -14   1   4      103.23      104.81      5.83 o 
 -13   1   4      204.11      192.38      2.95 o 
 -12   1   4      573.36      612.53      8.30 o 
 -11   1   4      157.37      150.16      4.17 o 
 -10   1   4      802.78      804.67     25.85 o 
  -9   1   4      377.80      395.82      6.57 o 
  -8   1   4       42.32       38.25      1.93 o 
  -7   1   4      176.71      193.33      2.12 o 
  -6   1   4      136.38      138.24      2.82 o 
  -5   1   4      357.05      439.24      4.01 o 
  -4   1   4       91.91      124.04      5.13 o 
  -3   1   4     4018.67     3962.02     37.98 o 
  -2   1   4        0.86        2.94      1.65 o 
  -1   1   4      137.78      165.71      1.74 o 
   0   1   4      349.28      435.50      3.32 o 
   1   1   4     2746.28     2813.78     45.77 o 
   2   1   4     2098.45     2039.77     21.01 o 
   3   1   4     1273.93     1329.32     12.06 o 
   4   1   4        9.54       11.21      1.25 o 
   5   1   4     1286.86     1288.07     15.80 o 
   6   1   4      703.68      777.55     11.42 o 
   7   1   4      481.75      520.32      8.22 o 
   8   1   4      186.81      187.49      5.25 o 
   9   1   4      605.66      614.22      9.19 o 
  10   1   4        2.36        6.28      0.59 o 
  11   1   4        0.40        0.94      0.59 o 
  12   1   4        2.41        3.70      0.84 o 
  13   1   4       43.92       44.53      2.19 o 
  14   1   4       53.70       57.02      3.36 o 
  15   1   4       28.06       37.04      2.81 o 
  16   1   4       74.14       81.81      3.70 o 
  17   1   4       70.81       64.20      4.97 o 
  18   1   4        5.12        6.16      1.48 o 
  19   1   4      370.59      390.74      8.05 o 
  20   1   4       90.50       87.77      4.60 o 
  21   1   4        6.51        7.13      1.70 o 
  22   1   4        5.19        8.68      1.38 o 
  23   1   4       90.37       81.56      6.67 o 
  24   1   4       23.99       21.56      4.01 o 
  25   1   4        1.21        2.68      0.88 o 
  26   1   4        2.00        5.25      1.17 o 
 -28   2   4        9.55       11.39      1.72 o 
 -27   2   4        3.00        5.39      3.50 o 
 -26   2   4       18.88       28.39      2.91 o 
 -25   2   4        0.44        2.46      0.83 o 
 -24   2   4       56.29       53.41      3.87 o 
 -23   2   4       20.27       25.74      1.91 o 
 -22   2   4       41.63       41.26      2.53 o 
 -21   2   4       14.87       18.45      1.32 o 
 -20   2   4       19.73       19.89      2.03 o 
 -19   2   4        1.08        2.89      2.08 o 
 -18   2   4       54.63       63.83      3.74 o 
 -17   2   4      118.53      119.41      5.12 o 
 -16   2   4     2420.26     2478.06     12.83 o 
 -15   2   4       81.57       75.08      3.83 o 
 -14   2   4      928.80      896.18      8.35 o 
 -13   2   4       19.66       36.09      2.29 o 
 -12   2   4      375.53      348.24      9.48 o 
 -11   2   4       32.82       28.81      2.73 o 
 -10   2   4      125.89      157.28      2.24 o 
  -9   2   4        3.97        3.46      0.68 o 
  -8   2   4        4.94        7.96      0.84 o 
  -7   2   4       16.79       22.64      1.58 o 
  -6   2   4      153.85      156.36      2.85 o 
  -5   2   4       29.97       43.28      1.98 o 
  -4   2   4      216.91      263.70      3.73 o 
  -3   2   4      449.55      452.53      4.35 o 
  -2   2   4       16.84       23.57      1.52 o 
  -1   2   4      257.47      267.36      2.25 o 
   0   2   4      558.61      610.03      3.25 o 
   1   2   4     2186.28     2239.96     17.00 o 
   2   2   4        0.38        5.93      1.61 o 
   3   2   4     4005.54     4054.49     46.33 o 
   4   2   4      179.37      184.95      3.77 o 
   5   2   4      322.07      327.33      3.47 o 
   6   2   4      912.62      977.35      9.92 o 
   7   2   4       49.91       46.75      2.32 o 
   8   2   4        1.71        3.54      0.42 o 
   9   2   4       54.65       54.88      1.57 o 
  10   2   4      270.11      304.39      5.94 o 
  11   2   4      186.36      204.27      2.38 o 
  12   2   4      128.14      133.32      2.93 o 
  13   2   4      368.68      408.75      8.81 o 
  14   2   4        7.81        7.35      1.32 o 
  15   2   4        2.40        5.22      1.41 o 
  16   2   4       20.77       18.41      1.38 o 
  17   2   4       74.53       75.25      2.43 o 
  18   2   4       12.82       13.06      0.98 o 
  19   2   4       17.21       12.48      1.15 o 
  20   2   4       65.58       59.81      3.86 o 
  21   2   4       15.82       11.80      2.52 o 
  22   2   4       23.91       29.38      5.37 o 
  23   2   4       79.07       85.12      6.69 o 
  24   2   4       34.38       36.63      4.64 o 
  25   2   4        0.39        1.87      1.32 o 
 -26   3   4      149.05      178.00      7.71 o 
 -25   3   4        3.49        6.06      1.26 o 
 -24   3   4       30.93       28.47      2.93 o 
 -23   3   4        7.07       11.97      1.21 o 
 -22   3   4       11.03       19.93      1.72 o 
 -21   3   4      265.09      273.16      4.11 o 
 -20   3   4      526.09      564.95      8.83 o 
 -19   3   4       55.90       49.77      3.20 o 
 -18   3   4      141.19      129.63      6.55 o 
 -17   3   4      164.81      161.69      7.62 o 
 -16   3   4      448.39      461.74      5.85 o 
 -15   3   4       86.69       96.37      3.76 o 
 -14   3   4      449.46      450.29      3.44 o 
 -13   3   4      108.14      118.82      2.43 o 
 -12   3   4       20.71       20.95      1.46 o 
 -11   3   4       12.72       15.10      1.11 o 
 -10   3   4       54.17       55.08      2.31 o 
  -9   3   4        0.78        3.27      0.88 o 
  -8   3   4        7.69       12.33      1.79 o 
  -7   3   4       48.03       41.24      4.25 o 
  -6   3   4      118.53       93.78      5.10 o 
  -5   3   4       65.05       46.12      2.30 o 
  -4   3   4      102.28       86.20      3.98 o 
  -3   3   4        3.72        4.09      1.09 o 
  -2   3   4       53.53       42.25      1.67 o 
  -1   3   4      165.01      178.29      3.18 o 
   0   3   4        1.47        7.51      1.99 o 
   1   3   4      952.27      933.59     12.83 o 
   2   3   4        2.35        9.57      1.08 o 
   3   3   4      393.66      359.86      4.12 o 
   4   3   4        1.32        0.19      0.68 o 
   5   3   4       12.52       15.79      2.08 o 
   6   3   4       42.91       49.65      1.47 o 
   7   3   4      308.24      314.27      8.18 o 
   8   3   4       12.45       13.93      1.41 o 
   9   3   4        5.48        5.58      0.99 o 
  10   3   4       68.14       65.20      3.76 o 
  11   3   4       15.94       25.62      1.91 o 
  12   3   4       56.74       57.05      2.60 o 
  13   3   4      209.38      198.28      5.66 o 
  14   3   4      268.64      239.23      4.66 o 
  15   3   4       80.88       65.32      4.94 o 
  16   3   4       52.50       51.04      2.95 o 
  17   3   4      119.31      107.04      4.81 o 
  18   3   4        3.89        2.41      1.59 o 
  19   3   4      138.46      147.34      9.92 o 
  20   3   4        5.93        7.16      1.96 o 
  21   3   4        9.62        4.62      3.07 o 
  22   3   4        8.61        9.35      3.27 o 
  23   3   4      135.42      161.06     19.23 o 
  24   3   4      194.71      182.41     27.84 o 
 -24   4   4        8.58        9.50      1.21 o 
 -23   4   4        0.00        0.60      1.30 o 
 -22   4   4        3.69        5.50      2.07 o 
 -21   4   4       96.14      102.11      8.58 o 
 -20   4   4       12.68       13.79      1.55 o 
 -19   4   4       30.24       29.48      2.61 o 
 -18   4   4      101.06       92.39      5.13 o 
 -17   4   4      103.88       96.74      5.21 o 
 -16   4   4      857.62      911.31     18.10 o 
 -15   4   4       46.12       43.46      2.42 o 
 -14   4   4      290.70      278.10      4.03 o 
 -13   4   4      189.58      195.93      3.48 o 
 -12   4   4       32.39       28.87      1.92 o 
 -11   4   4       33.84       35.33      2.36 o 
 -10   4   4       75.26       69.01      2.59 o 
  -9   4   4      139.17       99.31      2.57 o 
  -8   4   4      127.94      109.24      2.76 o 
  -7   4   4       33.40       40.65      2.24 o 
  -6   4   4       80.02       84.79      2.50 o 
  -5   4   4      144.60      148.98      4.76 o 
  -4   4   4      532.06      564.85      7.73 o 
  -3   4   4      146.33      142.15      3.26 o 
  -2   4   4        0.93        7.36      1.57 o 
  -1   4   4      116.12      137.00      8.60 o 
   0   4   4       80.34       83.52      5.96 o 
   1   4   4     1291.39     1327.13     18.07 o 
   2   4   4        4.37       12.05      1.72 o 
   3   4   4     1997.61     2089.16     19.48 o 
   4   4   4        4.41        4.27      0.86 o 
   5   4   4        8.16        9.87      1.11 o 
   6   4   4       27.69       29.28      1.76 o 
   7   4   4      130.53      127.17      2.61 o 
   8   4   4        0.56        4.25      2.20 o 
   9   4   4      111.52      122.52      5.74 o 
  10   4   4       89.40       87.45      3.95 o 
  11   4   4       58.92       67.78      2.34 o 
  12   4   4        2.98        5.26      1.14 o 
  13   4   4      115.65       94.70      2.91 o 
  14   4   4      130.05      122.76      3.66 o 
  15   4   4       61.90       66.20      3.06 o 
  16   4   4        4.77       10.36      1.84 o 
  17   4   4       20.09       21.44      3.30 o 
  18   4   4       16.29       15.73      2.46 o 
  19   4   4        5.11        5.86      1.63 o 
  20   4   4       15.58       11.59      2.42 o 
  21   4   4        3.03        3.82      1.53 o 
  22   4   4        0.01        4.77      2.23 o 
 -21   5   4        2.10        3.25      1.06 o 
 -20   5   4       20.23       19.51      2.27 o 
 -19   5   4       68.12       66.23      5.30 o 
 -18   5   4       11.33       12.98      1.47 o 
 -17   5   4       51.63       45.87      3.04 o 
 -16   5   4        1.05        3.98      2.54 o 
 -15   5   4      123.77      111.05      6.09 o 
 -14   5   4        8.98        7.71      1.44 o 
 -13   5   4       83.36       79.26      3.50 o 
 -12   5   4       36.30       24.37      1.73 o 
 -11   5   4        1.65        4.31      0.80 o 
 -10   5   4      223.67      195.03      4.15 o 
  -9   5   4        3.38        2.24      1.11 o 
  -8   5   4       19.24       15.70      3.41 o 
  -7   5   4        7.49        4.31      1.19 o 
  -6   5   4        2.05        2.87      1.25 o 
  -5   5   4       74.49       77.84      3.73 o 
  -4   5   4       77.32       76.72      3.23 o 
  -3   5   4      159.85      148.77      6.05 o 
  -2   5   4        5.66       10.06      1.91 o 
  -1   5   4       13.78       11.78      1.51 o 
   0   5   4      111.21      114.05      9.30 o 
   1   5   4       26.39       24.98      4.13 o 
   2   5   4       72.12       71.58      3.05 o 
   3   5   4       56.03       54.79      2.68 o 
   4   5   4       52.07       43.21      3.53 o 
   5   5   4       39.18       42.39      2.38 o 
   6   5   4       54.15       60.19      2.98 o 
   7   5   4      127.22      122.82      3.72 o 
   8   5   4        5.33        6.28      1.19 o 
   9   5   4        2.27        3.21      1.25 o 
  10   5   4       31.27       24.87      1.80 o 
  11   5   4        1.40        1.92      0.86 o 
  12   5   4        1.32        2.40      1.42 o 
  13   5   4        0.73        3.37      1.10 o 
  14   5   4        0.58        1.42      1.98 o 
  15   5   4        0.14        2.38      4.16 o 
  16   5   4        1.34        4.87      1.65 o 
  17   5   4       99.33       95.34      5.18 o 
  18   5   4        0.05       -1.54      1.54 o 
 -16   6   4        0.36        4.56      3.31 o 
 -15   6   4       13.04        9.09      1.51 o 
 -14   6   4       27.31       20.08      3.00 o 
 -13   6   4        4.77        5.50      2.10 o 
 -12   6   4       11.76       14.80      3.51 o 
 -11   6   4        2.38        2.92      1.47 o 
 -10   6   4       23.63       23.63      2.14 o 
  -9   6   4        2.01        4.01      1.37 o 
  -8   6   4       25.58       25.51      1.93 o 
  -7   6   4        3.80        5.11      1.37 o 
  -6   6   4       62.72       78.96      7.27 o 
  -5   6   4        5.78        4.87      1.49 o 
  -4   6   4       29.14       19.90      2.26 o 
  -3   6   4        6.60        5.51      1.39 o 
  -2   6   4      107.91      113.52      8.08 o 
  -1   6   4      139.55      145.74      8.47 o 
   0   6   4       22.47       21.17      2.79 o 
   1   6   4       15.53       14.15      1.60 o 
   2   6   4       24.48       32.58      3.30 o 
   3   6   4       23.50       27.34      4.27 o 
   4   6   4       20.10       19.70      2.52 o 
   5   6   4        1.55        2.58      1.03 o 
   6   6   4       38.18       35.78      2.88 o 
   7   6   4       51.34       58.16      3.69 o 
   8   6   4       62.80       76.25      5.42 o 
   9   6   4       74.89       96.15      6.64 o 
  10   6   4        1.12        2.49      1.14 o 
  11   6   4        0.43        1.80      1.59 o 
  12   6   4        5.18        3.62      2.05 o 
  13   6   4        4.53        4.38      2.25 o 
  -4   7   4       11.86       15.67      1.74 o 
  -3   7   4      125.40      136.49     13.69 o 
  -2   7   4        3.02        3.68      1.07 o 
  -1   7   4       47.95       45.75      5.05 o 
   0   7   4      117.61      102.64      8.74 o 
   1   7   4      103.29      108.55     21.08 o 
   2   7   4      125.48       90.08     22.00 o 
 -28   1   5       32.62       33.21      3.38 o 
 -27   1   5        0.11        1.55      0.99 o 
 -26   1   5       50.67       46.66      4.55 o 
 -25   1   5        6.14        7.93      2.41 o 
 -24   1   5        1.18        6.34      0.93 o 
 -23   1   5        1.05        1.40      1.25 o 
 -22   1   5       17.55       13.90      1.76 o 
 -21   1   5       15.65       14.49      1.66 o 
 -20   1   5      183.37      163.59     12.22 o 
 -19   1   5       68.24       78.40      4.94 o 
 -18   1   5       86.22       83.63      3.94 o 
 -17   1   5      192.03      205.64      3.83 o 
 -16   1   5      305.94      319.80     23.42 o 
 -15   1   5      208.99      205.93     12.80 o 
 -14   1   5      166.48      147.27      3.83 o 
 -13   1   5      238.84      238.66      7.87 o 
 -12   1   5       25.55       26.33      2.08 o 
 -11   1   5        3.70        5.13      1.20 o 
 -10   1   5      257.65      272.42      5.17 o 
  -9   1   5       19.28       23.18      1.77 o 
  -8   1   5      693.98      704.30     14.08 o 
  -7   1   5       63.97       51.64      6.62 o 
  -6   1   5      131.62      146.33      2.83 o 
  -4   1   5      401.02      392.66      5.00 o 
  -3   1   5      134.76      165.23      5.82 o 
  -2   1   5       23.60       38.69      1.47 o 
  -1   1   5      209.85      191.97      1.39 o 
   0   1   5       22.84       14.29      3.07 o 
   1   1   5      201.33      219.42      7.64 o 
   2   1   5      593.70      650.97      8.00 o 
   3   1   5      233.01      231.84      3.46 o 
   4   1   5       33.10       36.69      2.75 o 
   5   1   5        0.09        1.59      0.71 o 
   6   1   5       58.43       61.50      1.96 o 
   7   1   5      810.29      867.46     11.43 o 
   8   1   5      632.17      660.92     13.88 o 
   9   1   5      347.43      350.05      9.50 o 
  10   1   5      140.49      138.65      2.71 o 
  11   1   5      588.15      589.67      6.50 o 
  12   1   5      111.94      115.18      3.75 o 
  13   1   5       33.06       34.30      2.20 o 
  14   1   5       47.92       46.95      2.02 o 
  15   1   5      117.39      117.19      3.19 o 
  16   1   5      152.11      158.97      4.78 o 
  17   1   5       42.92       48.96      2.44 o 
  18   1   5       48.25       40.75      3.12 o 
  19   1   5      236.55      246.68      6.18 o 
  20   1   5      176.98      176.83      4.63 o 
  21   1   5       63.15       54.06      3.14 o 
  22   1   5       59.23       57.32      7.77 o 
  23   1   5       22.71       20.88      4.14 o 
  24   1   5        8.35        5.35      1.55 o 
  25   1   5       56.20       47.89      5.58 o 
 -27   2   5        5.28        5.41      1.01 o 
 -26   2   5       28.99       36.88      3.13 o 
 -25   2   5       13.31       17.20      2.10 o 
 -24   2   5       12.35       12.73      2.69 o 
 -23   2   5       18.75       17.75      2.67 o 
 -22   2   5        6.10        5.58      2.42 o 
 -21   2   5        3.61        5.63      1.33 o 
 -20   2   5        0.19        3.01      0.97 o 
 -19   2   5        9.21       14.22      3.49 o 
 -18   2   5       60.18       67.58      3.99 o 
 -17   2   5      108.60      117.07      5.53 o 
 -16   2   5      799.09      801.45      5.50 o 
 -15   2   5       94.82      108.80      4.01 o 
 -14   2   5      552.99      534.85      4.91 o 
 -13   2   5        1.14        3.04      1.38 o 
 -12   2   5       87.80       97.12      2.94 o 
 -11   2   5       14.01       16.08      1.42 o 
 -10   2   5      546.72      602.59      7.84 o 
  -9   2   5        1.79        4.57      1.26 o 
  -8   2   5      197.61      199.60      3.55 o 
  -7   2   5        2.21        9.94      1.39 o 
  -6   2   5      111.98       96.33      2.30 o 
  -5   2   5       48.23       49.23      2.11 o 
  -4   2   5        3.26        4.37      0.60 o 
  -3   2   5      188.58      197.75      3.03 o 
  -2   2   5      231.03      218.79      4.87 o 
  -1   2   5      236.61      230.54      6.44 o 
   0   2   5      959.68     1013.07     14.51 o 
   1   2   5       86.25       83.29      5.50 o 
   2   2   5     2245.04     2296.03     25.09 o 
   3   2   5     1076.24     1116.29     12.90 o 
   4   2   5       14.98       13.89      2.06 o 
   5   2   5      279.00      299.48      3.99 o 
   6   2   5       53.05       45.37      2.42 o 
   7   2   5        6.93        6.32      1.00 o 
   8   2   5      116.66      117.47      2.68 o 
   9   2   5       51.34       48.30      2.68 o 
  10   2   5        1.78        4.45      0.71 o 
  11   2   5       68.99       65.85      2.92 o 
  12   2   5        1.79        3.18      0.90 o 
  13   2   5      247.14      249.78      4.21 o 
  14   2   5        2.94        2.78      0.63 o 
  15   2   5      100.73       97.68      3.76 o 
  16   2   5       83.23       93.75      9.92 o 
  17   2   5       53.36       54.24      5.81 o 
  18   2   5        3.62        4.40      1.30 o 
  19   2   5        9.16        3.65      1.53 o 
  20   2   5       20.90       20.72      5.31 o 
  21   2   5        3.65        9.72      2.22 o 
  22   2   5       20.73       25.68      3.21 o 
  23   2   5        3.85        4.19      1.38 o 
  24   2   5        6.38        9.88      1.92 o 
 -25   3   5        0.58        2.78      1.79 o 
 -24   3   5       28.16       21.32      2.31 o 
 -23   3   5       63.46       66.56      9.35 o 
 -22   3   5       82.58       82.26      7.12 o 
 -21   3   5       31.17       29.09      3.98 o 
 -20   3   5        2.20        4.72      1.09 o 
 -19   3   5        0.01        0.50      0.66 o 
 -18   3   5        2.11        4.04      0.78 o 
 -17   3   5        0.12        3.23      2.47 o 
 -16   3   5      280.44      299.33      9.07 o 
 -15   3   5      221.38      209.41      6.89 o 
 -14   3   5       15.88       16.26      1.85 o 
 -13   3   5        7.06        5.96      0.82 o 
 -12   3   5       12.29       13.83      1.33 o 
 -11   3   5       26.68       19.25      1.39 o 
 -10   3   5       29.71       25.65      1.75 o 
  -9   3   5        4.66        3.98      0.68 o 
  -8   3   5       31.75       29.51      1.60 o 
  -7   3   5        3.06        4.75      1.18 o 
  -6   3   5        0.04        2.85      0.64 o 
  -5   3   5        2.18        1.51      0.70 o 
  -4   3   5       28.88       32.84      3.09 o 
  -3   3   5        5.41        9.64      1.03 o 
  -2   3   5       21.16       24.45      1.32 o 
  -1   3   5        0.48        2.49      2.41 o 
   0   3   5       35.13       29.96      1.95 o 
   1   3   5       14.33       13.89      1.18 o 
   2   3   5       16.81       17.37      1.88 o 
   3   3   5      181.65      179.39      3.60 o 
   4   3   5        2.75        4.98      1.08 o 
   5   3   5      173.65      178.00      3.55 o 
   6   3   5       41.93       49.53      3.42 o 
   7   3   5       84.19       86.38      4.26 o 
   8   3   5       43.17       42.39      3.33 o 
   9   3   5        1.77        3.23      1.43 o 
  10   3   5        8.94        7.95      1.07 o 
  11   3   5       20.67       18.77      2.62 o 
  12   3   5       35.01       29.78      4.93 o 
  13   3   5       12.87       15.89      2.33 o 
  14   3   5        2.54        3.17      1.32 o 
  15   3   5       16.78       22.47      2.13 o 
  16   3   5       27.04       21.04      2.92 o 
  17   3   5       14.12       15.46      2.19 o 
  18   3   5       37.22       34.57      3.10 o 
  19   3   5        6.39        8.12      1.64 o 
  20   3   5       30.66       32.32      3.37 o 
  21   3   5       10.36       12.38      2.06 o 
  22   3   5        0.08        3.43      1.17 o 
 -23   4   5        2.42        4.64      1.74 o 
 -22   4   5        8.64        9.08      1.29 o 
 -21   4   5        5.73        4.90      1.29 o 
 -20   4   5      257.95      296.58      8.16 o 
 -19   4   5       42.13       40.93      3.18 o 
 -18   4   5       34.99       37.23      3.30 o 
 -17   4   5       17.63       18.19      1.59 o 
 -16   4   5      366.15      388.86      6.62 o 
 -15   4   5       31.49       40.13      2.89 o 
 -14   4   5      589.55      613.11     11.25 o 
 -13   4   5        0.67        4.97      1.32 o 
 -12   4   5       13.63       12.40      1.39 o 
 -11   4   5        0.14        5.55      2.10 o 
 -10   4   5       61.15       48.10      2.19 o 
  -9   4   5      119.35      115.80      4.40 o 
  -8   4   5      434.94      397.05      6.25 o 
  -7   4   5       25.02       30.21      2.03 o 
  -6   4   5        5.70        5.93      0.93 o 
  -5   4   5       31.64       29.29      3.15 o 
  -4   4   5       57.91       64.28      4.07 o 
  -3   4   5      334.68      339.21      4.16 o 
  -2   4   5       12.55        9.79      0.96 o 
  -1   4   5      106.91      109.85      3.36 o 
   0   4   5       74.36       73.59      5.70 o 
   1   4   5       20.47       28.30      1.92 o 
   2   4   5      604.76      636.02      6.76 o 
   3   4   5       12.73       13.36      1.38 o 
   4   4   5      196.81      196.91      4.34 o 
   5   4   5       38.27       32.22      2.90 o 
   6   4   5       97.37      100.96      2.60 o 
   7   4   5       16.29       16.03      2.62 o 
   8   4   5       43.01       48.18      4.33 o 
   9   4   5      120.07      130.92      2.93 o 
  10   4   5        6.00        6.04      1.74 o 
  11   4   5        3.93        1.19      1.59 o 
  12   4   5       27.08       24.06      1.98 o 
  13   4   5       14.65        8.39      3.34 o 
  14   4   5       11.90       14.44      1.85 o 
  15   4   5       14.19       10.63      2.08 o 
  16   4   5        7.44        5.77      3.77 o 
  17   4   5        3.90        6.12      1.64 o 
  18   4   5        1.54        0.95      3.26 o 
  19   4   5        2.02        4.44      2.79 o 
  20   4   5        5.33        7.55      1.59 o 
 -19   5   5       14.06       14.78      1.58 o 
 -18   5   5        0.54        3.78      1.09 o 
 -17   5   5        1.08        0.09      0.82 o 
 -16   5   5       59.00       45.46      3.60 o 
 -15   5   5       40.98       35.01      2.35 o 
 -14   5   5        8.45        7.81      2.23 o 
 -13   5   5        1.19        3.70      1.03 o 
 -12   5   5       30.52       29.92      2.41 o 
 -11   5   5       14.90        9.31      2.26 o 
 -10   5   5       10.78       16.11      2.26 o 
  -9   5   5       26.17       24.62      2.80 o 
  -8   5   5       58.72       55.27      7.11 o 
  -7   5   5       12.10        9.46      1.60 o 
  -6   5   5        1.50        3.64      1.25 o 
  -5   5   5       32.60       28.94      3.25 o 
  -4   5   5      203.24      205.85      5.37 o 
  -3   5   5       11.12       14.16      2.57 o 
  -2   5   5       11.84       11.89      2.52 o 
  -1   5   5       49.40       50.47      3.46 o 
   0   5   5       56.97       50.05      3.35 o 
   1   5   5        8.57       13.07      1.69 o 
   2   5   5       46.95       52.63      4.39 o 
   3   5   5        7.10       10.84      1.56 o 
   4   5   5        5.03        3.93      1.09 o 
   5   5   5        1.36        4.12      1.00 o 
   6   5   5       85.03       91.48      8.85 o 
   7   5   5      232.01      258.25      9.23 o 
   8   5   5      251.83      265.90      9.28 o 
   9   5   5      102.50      100.37      5.15 o 
  10   5   5       15.39       12.48      1.85 o 
  11   5   5        0.66        2.00      1.27 o 
  12   5   5        0.13        2.27      1.98 o 
  13   5   5        6.56       12.11      2.01 o 
  14   5   5        4.32        5.05      2.40 o 
  15   5   5       25.78       34.27      6.91 o 
  16   5   5        0.94        2.27      2.19 o 
 -14   6   5      115.93      125.19      9.49 o 
 -13   6   5       25.22       27.10      4.35 o 
 -12   6   5      129.31      116.85      8.04 o 
 -11   6   5       23.40       16.94      2.99 o 
 -10   6   5       36.43       49.07      4.56 o 
  -9   6   5       20.01       17.75      7.85 o 
  -8   6   5        3.61        4.00      1.31 o 
  -7   6   5        2.01        8.28      1.72 o 
  -6   6   5       12.12       10.22      2.38 o 
  -5   6   5       54.49       46.23      8.42 o 
  -4   6   5      110.83      108.13     10.91 o 
  -3   6   5       24.85       30.21      2.28 o 
  -2   6   5       33.08       33.91      2.60 o 
  -1   6   5        9.64       11.48      2.07 o 
   0   6   5       17.70       17.12      1.67 o 
   1   6   5       38.67       39.88      2.34 o 
   2   6   5       34.19       29.64      2.60 o 
   3   6   5        4.33        3.87      2.20 o 
   4   6   5        5.11        6.53      1.63 o 
   5   6   5        0.75       -0.19      1.17 o 
   6   6   5        5.66        5.31      1.55 o 
   7   6   5       41.26       50.05      5.31 o 
   8   6   5        1.14        4.43      2.58 o 
   9   6   5       34.12       50.34      4.35 o 
  10   6   5        5.27        6.33      2.48 o 
  11   6   5        4.81        4.65      1.79 o 
 -27   0   6       97.71       79.66     12.98 o 
 -26   0   6       63.93       63.96      9.40 o 
 -25   0   6        8.65       14.08      2.07 o 
 -24   0   6       31.45       27.44      3.34 o 
 -23   0   6       52.88       63.51      6.67 o 
 -22   0   6        5.11        7.36      1.29 o 
 -21   0   6        2.91        4.15      1.03 o 
 -20   0   6       24.54       17.55      2.12 o 
 -19   0   6        7.02        6.82      1.41 o 
 -18   0   6       30.86       35.45      3.59 o 
 -17   0   6       44.64       45.44      5.06 o 
 -16   0   6        3.30        6.44      1.87 o 
 -15   0   6      180.14      163.14      3.56 o 
 -14   0   6      579.34      608.18      7.41 o 
 -13   0   6      100.14       99.70      6.10 o 
 -12   0   6      293.66      249.00      4.23 o 
 -11   0   6      181.26      164.72      3.90 o 
 -10   0   6        3.14       10.75      3.75 o 
  -9   0   6      253.85      274.55      4.34 o 
  -8   0   6      206.47      232.78      5.16 o 
  -7   0   6      458.60      495.28      9.14 o 
  -6   0   6        2.18        4.97      1.14 o 
  -5   0   6       27.66       48.94      2.77 o 
  -4   0   6     1112.54     1129.08     21.79 o 
  -3   0   6       22.96       40.00      8.04 o 
  -2   0   6      779.63      849.97     18.11 o 
  -1   0   6      836.88      795.00     17.01 o 
   0   0   6      651.82      622.08     18.63 o 
   1   0   6       51.72       56.22      5.61 o 
   2   0   6      306.24      362.67      7.31 o 
   3   0   6      187.53      222.78      5.33 o 
   4   0   6      171.91      153.27      4.55 o 
   5   0   6       73.97       58.42      4.83 o 
   6   0   6      612.58      611.31     11.21 o 
   7   0   6       58.64       57.74      3.11 o 
   8   0   6     2243.57     2176.46     62.70 o 
   9   0   6      229.16      249.79      8.52 o 
  10   0   6       10.78        8.05      1.28 o 
  11   0   6      302.38      285.45     14.88 o 
  12   0   6      114.15      120.69      3.94 o 
  13   0   6       49.91       45.98      4.39 o 
  14   0   6        1.40        4.97      2.84 o 
  15   0   6        2.69        2.53      1.33 o 
  16   0   6      165.31      156.16      7.24 o 
  17   0   6       68.19       65.29      4.93 o 
  18   0   6      917.41      931.61      6.50 o 
  19   0   6      559.79      596.01     71.77 o 
  20   0   6      192.27      188.90     10.66 o 
  21   0   6      580.67      580.61    145.53 o 
  22   0   6      210.40      220.22     22.24 o 
  23   0   6        7.53        5.58      1.68 o 
 -27   1   6      101.71      100.24      7.38 o 
 -26   1   6       12.07        8.00      1.69 o 
 -25   1   6        3.38        4.14      1.07 o 
 -24   1   6        0.19        4.70      1.16 o 
 -23   1   6       18.54       16.00      1.68 o 
 -22   1   6        2.53        3.86      0.98 o 
 -21   1   6      180.64      160.13      6.92 o 
 -20   1   6        7.72        9.16      1.22 o 
 -19   1   6      231.65      217.99     17.28 o 
 -18   1   6       23.06       20.88      2.36 o 
 -17   1   6       62.20       65.81      4.48 o 
 -16   1   6       59.53       53.25      3.89 o 
 -15   1   6      406.55      352.75      8.26 o 
 -14   1   6     1823.31     1940.40     11.64 o 
 -13   1   6       35.77       53.35      3.29 o 
 -12   1   6      518.28      487.44      8.26 o 
 -11   1   6        6.79        7.22      1.81 o 
 -10   1   6        3.69        7.42      2.02 o 
  -9   1   6      192.90      210.97      3.49 o 
  -8   1   6        0.16        2.31      0.86 o 
  -7   1   6       27.48       37.26      2.34 o 
  -6   1   6       42.38       37.45      1.87 o 
  -5   1   6       27.46       27.49      3.64 o 
  -4   1   6      609.27      670.83      8.42 o 
  -3   1   6      102.07      114.46      6.01 o 
  -2   1   6      314.44      314.80      5.64 o 
  -1   1   6      167.85      186.44      2.88 o 
   0   1   6       60.72       51.84      1.48 o 
   1   1   6       33.69       26.93      1.84 o 
   2   1   6        0.72        6.08      0.82 o 
   3   1   6      124.68      128.87      3.49 o 
   4   1   6      130.69      130.61      2.87 o 
   5   1   6        0.03        1.34      0.54 o 
   6   1   6       14.90       15.45      1.26 o 
   7   1   6       40.21       32.75      2.03 o 
   8   1   6       22.45       20.84      1.50 o 
   9   1   6        8.28        7.17      1.25 o 
  10   1   6       11.83       10.41      1.76 o 
  11   1   6        9.30        9.05      0.92 o 
  12   1   6      110.13      115.44      2.49 o 
  13   1   6       55.27       56.75      2.98 o 
  14   1   6       68.28       71.62      2.32 o 
  15   1   6        7.47        6.84      0.79 o 
  16   1   6        7.39        7.04      2.41 o 
  17   1   6       12.32       13.30      1.65 o 
  18   1   6       35.21       33.13      2.26 o 
  19   1   6      342.77      416.31     84.88 o 
  20   1   6        1.36        2.78      2.02 o 
  21   1   6      178.94      192.13     21.00 o 
  22   1   6        1.09        0.40      1.14 o 
  23   1   6        4.59        6.82      1.74 o 
 -26   2   6       46.90       41.31      4.26 o 
 -25   2   6        0.73        3.91      1.37 o 
 -24   2   6        0.50        2.68      2.15 o 
 -23   2   6       80.75       88.76      8.81 o 
 -22   2   6       62.76       62.03      4.91 o 
 -21   2   6      201.04      183.31      6.77 o 
 -20   2   6      180.96      179.74      4.74 o 
 -19   2   6       36.00       37.51      3.42 o 
 -18   2   6      263.42      251.42      5.43 o 
 -17   2   6       42.95       37.71      2.81 o 
 -16   2   6        1.75        3.33      0.95 o 
 -15   2   6      305.00      318.11     10.34 o 
 -14   2   6       15.36       15.91      1.66 o 
 -13   2   6        0.16        1.34      0.98 o 
 -12   2   6      100.91      106.27      2.10 o 
 -11   2   6       45.51       46.14      2.95 o 
 -10   2   6      129.65      155.68      2.88 o 
  -9   2   6       30.36       39.44      2.92 o 
  -8   2   6      290.06      270.79      5.41 o 
  -7   2   6       14.65        8.92      0.91 o 
  -6   2   6        0.01        2.22      0.98 o 
  -5   2   6        0.45        3.68      0.93 o 
  -4   2   6       30.87       33.44      1.92 o 
  -3   2   6      108.16      128.63      1.74 o 
  -2   2   6      105.81      116.38      1.85 o 
  -1   2   6       79.79       61.65      4.67 o 
   0   2   6      357.37      353.92      5.89 o 
   1   2   6      288.98      283.41      5.24 o 
   2   2   6      238.44      290.16      4.43 o 
   3   2   6        4.09        5.41      2.09 o 
   4   2   6      139.89      148.67      3.62 o 
   5   2   6      132.63      134.44      2.92 o 
   6   2   6       34.30       38.08      2.19 o 
   7   2   6      142.92      145.06      1.89 o 
   8   2   6      174.16      181.57      3.84 o 
   9   2   6        0.29        0.81      0.86 o 
  10   2   6        1.58        6.90      1.89 o 
  11   2   6        4.92        5.02      0.99 o 
  12   2   6       21.42       23.13      2.72 o 
  13   2   6       36.88       30.64      3.04 o 
  14   2   6       15.79       15.45      1.69 o 
  15   2   6       48.52       46.15      3.23 o 
  16   2   6       29.11       21.96      2.14 o 
  17   2   6        4.66        2.60      0.76 o 
  18   2   6       14.57       10.69      2.56 o 
  19   2   6        1.07        1.05      1.78 o 
  20   2   6        2.21        2.23      1.80 o 
  21   2   6       44.38       48.92      4.87 o 
  22   2   6        8.18        3.97      1.21 o 
 -24   3   6        1.02        2.90      1.09 o 
 -23   3   6       28.48       27.46      3.89 o 
 -22   3   6       24.19       17.99      2.35 o 
 -21   3   6        0.01        4.00      2.15 o 
 -20   3   6        6.57        9.97      6.49 o 
 -19   3   6       56.58       63.38      6.03 o 
 -18   3   6       18.63       22.36      3.07 o 
 -17   3   6       26.02       32.28      4.08 o 
 -16   3   6       10.45       10.04      5.37 o 
 -15   3   6       33.54       36.46      3.93 o 
 -14   3   6       28.28       31.17      2.40 o 
 -13   3   6      114.93      113.58      7.13 o 
 -12   3   6       24.77       29.12      3.81 o 
 -11   3   6      161.11      162.16      4.66 o 
 -10   3   6      146.19      136.62      8.28 o 
  -9   3   6      435.45      426.75      4.58 o 
  -8   3   6        0.54        2.04      1.37 o 
  -7   3   6      223.79      214.67      3.42 o 
  -6   3   6        0.47        5.39      3.79 o 
  -5   3   6       22.37       20.42      3.13 o 
  -4   3   6       16.97       17.32      1.59 o 
  -3   3   6        3.19        5.38      0.87 o 
  -2   3   6      261.93      261.36      4.16 o 
  -1   3   6        1.24        1.77      2.51 o 
   0   3   6        1.97        2.31      1.93 o 
   1   3   6       25.30       25.98      9.46 o 
   2   3   6     3363.54     3545.58     81.16 o 
   3   3   6     1204.03     1223.70     29.02 o 
   4   3   6     1520.65     1623.58     12.76 o 
   5   3   6      478.99      485.70      6.70 o 
   6   3   6       55.18       54.75      2.79 o 
   7   3   6      174.87      180.42      7.92 o 
   8   3   6        0.17        3.71      0.86 o 
   9   3   6        5.27        3.13      1.23 o 
  10   3   6       19.87       20.90      2.11 o 
  11   3   6        1.31        2.46      2.17 o 
  12   3   6      280.69      273.33      6.38 o 
  13   3   6        0.24        4.24      1.78 o 
  14   3   6      142.35      139.56     12.57 o 
  15   3   6      221.31      185.53     16.41 o 
  16   3   6      103.36      104.63      7.98 o 
  17   3   6       94.64      104.94     20.01 o 
  18   3   6        0.05        2.81      1.22 o 
  19   3   6       16.25       13.97      2.49 o 
  20   3   6       46.49       51.88      5.11 o 
 -21   4   6       16.46       19.00      1.76 o 
 -20   4   6      277.28      293.30      7.31 o 
 -19   4   6       32.32       28.32      3.94 o 
 -18   4   6      308.87      336.02      5.04 o 
 -17   4   6      130.77      128.98      7.31 o 
 -16   4   6        0.31        6.03      3.58 o 
 -15   4   6      319.97      331.33     11.61 o 
 -14   4   6       93.81       91.46      5.23 o 
 -13   4   6       40.69       35.38      3.39 o 
 -12   4   6       35.64       33.43      2.33 o 
 -11   4   6        8.72        6.30      1.40 o 
 -10   4   6      286.55      279.93     12.77 o 
  -9   4   6       99.19       90.71      2.79 o 
  -8   4   6       65.95       51.40      3.30 o 
  -7   4   6        2.58        8.91      1.68 o 
  -6   4   6       13.15       14.07      1.98 o 
  -5   4   6       97.81       91.70      2.74 o 
  -4   4   6       19.00       17.91      1.84 o 
  -3   4   6        2.09        0.92      1.09 o 
  -2   4   6        3.39        3.07      1.68 o 
  -1   4   6        2.12        4.50      1.18 o 
   0   4   6       10.16       15.85      2.18 o 
   1   4   6       11.51       13.94      2.59 o 
   2   4   6      369.21      402.12      7.02 o 
   3   4   6        0.58        8.13      1.87 o 
   4   4   6       42.82       42.87      4.15 o 
   5   4   6       38.62       39.52      2.98 o 
   6   4   6       96.27       93.38      7.06 o 
   7   4   6       23.06       24.90      5.27 o 
   8   4   6       25.62       22.10      3.95 o 
   9   4   6        2.95        4.59      1.54 o 
  10   4   6        0.24        2.74      1.41 o 
  11   4   6        2.06        7.24      1.47 o 
  12   4   6        4.49        6.53      2.02 o 
  13   4   6        2.97        2.20      1.24 o 
  14   4   6       14.86       12.08      2.04 o 
  15   4   6       22.23       22.13      2.37 o 
  16   4   6        2.16       -0.33      1.45 o 
  17   4   6       40.87       48.36      2.65 o 
  18   4   6       15.87        8.53      2.14 o 
 -17   5   6       27.21       24.84      3.05 o 
 -16   5   6        0.57        7.35      4.08 o 
 -15   5   6      114.27       93.84      7.71 o 
 -14   5   6      267.13      252.08     13.96 o 
 -13   5   6        4.30        5.99      1.58 o 
 -12   5   6      183.53      184.81     15.86 o 
 -11   5   6        5.66        7.11      1.63 o 
 -10   5   6       11.11        9.21      1.44 o 
  -9   5   6       38.95       31.84      2.21 o 
  -8   5   6       21.68       22.14      2.33 o 
  -7   5   6       69.10       67.88      6.00 o 
  -6   5   6       18.73       21.75      2.19 o 
  -5   5   6        0.74        1.60      1.02 o 
  -4   5   6      203.45      178.08      5.85 o 
  -3   5   6       87.95       89.65      5.14 o 
  -2   5   6      122.86      110.60      6.17 o 
  -1   5   6        5.81        6.74      1.86 o 
   0   5   6       84.27       87.17      7.36 o 
   1   5   6        0.78        4.09      2.01 o 
   2   5   6      105.60       97.55      9.45 o 
   3   5   6        1.35        1.85      2.19 o 
   4   5   6        1.12        1.24      1.37 o 
   5   5   6       83.78       81.97      8.36 o 
   6   5   6       29.11       22.68      1.99 o 
   7   5   6        1.10        2.08      1.12 o 
   8   5   6       42.25       24.89      3.35 o 
   9   5   6       45.10       56.62      4.13 o 
  10   5   6        1.67        3.87      1.37 o 
  11   5   6       12.65       17.85      2.18 o 
  12   5   6       23.08       23.99      3.23 o 
  13   5   6        6.60        5.72      1.33 o 
  14   5   6        4.67        2.04      2.04 o 
 -10   6   6        8.79        8.22      1.46 o 
  -9   6   6        3.38        3.75      1.32 o 
  -8   6   6        1.28        7.37      2.64 o 
  -7   6   6       12.44       21.63      5.29 o 
  -6   6   6        1.60        4.14      2.02 o 
  -5   6   6       36.96       50.69      6.45 o 
  -4   6   6       36.89       38.38      7.31 o 
  -3   6   6       54.62       59.43      3.53 o 
  -2   6   6      176.30      214.95     13.15 o 
  -1   6   6       66.86       66.05      9.81 o 
   0   6   6       41.90       59.59      7.09 o 
   1   6   6        8.64        5.41      1.62 o 
   2   6   6        5.53       10.69      2.34 o 
   3   6   6       14.95       14.36      2.24 o 
   4   6   6        9.84        6.76      1.69 o 
   5   6   6        4.06        4.12      1.65 o 
   6   6   6       28.25       27.73      4.03 o 
 -25   1   7       82.02       84.72     10.49 o 
 -24   1   7       47.15       40.39      3.40 o 
 -23   1   7       26.11       24.62      2.66 o 
 -22   1   7       36.88       39.37      2.91 o 
 -21   1   7        1.95        6.04      1.49 o 
 -20   1   7       17.78       26.37      2.22 o 
 -19   1   7        8.76       10.87      2.22 o 
 -18   1   7      291.63      313.48      6.91 o 
 -17   1   7       77.33       84.33      6.29 o 
 -16   1   7       18.52       21.00      2.16 o 
 -15   1   7      517.96      511.54      5.13 o 
 -14   1   7       74.09       74.58      4.87 o 
 -13   1   7      291.05      270.74      6.38 o 
 -12   1   7       41.19       59.78      5.82 o 
 -11   1   7       62.81       63.67      5.72 o 
 -10   1   7       11.27       14.03      4.10 o 
  -9   1   7       69.37       71.08      6.43 o 
  -8   1   7      251.25      242.55      5.89 o 
  -7   1   7      144.74      150.15      6.19 o 
  -6   1   7      168.48      189.84      6.47 o 
  -5   1   7       22.65       27.85      4.83 o 
  -4   1   7      105.46      107.62      4.79 o 
  -3   1   7      241.07      221.33      9.49 o 
  -2   1   7     1011.25     1047.47     13.28 o 
  -1   1   7        0.19        4.28      1.66 o 
   0   1   7      183.42      190.55      5.38 o 
   1   1   7      247.96      245.72      3.82 o 
   2   1   7       27.40       30.76      2.10 o 
   3   1   7        0.03        2.55      1.69 o 
   4   1   7        1.07        0.87      1.74 o 
   5   1   7        8.34        8.01      1.02 o 
   6   1   7       33.69       29.74      1.47 o 
   7   1   7        0.02        3.25      1.23 o 
   8   1   7      120.33      121.78      3.20 o 
   9   1   7        7.32        7.37      1.06 o 
  10   1   7       90.63       84.01      2.35 o 
  11   1   7       46.18       53.46      1.91 o 
  12   1   7        0.00        1.97      0.82 o 
  13   1   7        6.53        3.96      0.81 o 
  14   1   7        6.57        6.90      1.45 o 
  15   1   7       35.20       37.22      2.60 o 
  16   1   7       51.26       61.91      4.63 o 
  17   1   7       14.33        9.14      2.28 o 
  18   1   7       17.83       17.50      2.32 o 
  19   1   7        8.56        7.32      2.52 o 
  20   1   7      162.96      154.90      8.59 o 
  21   1   7      135.61      101.47     12.42 o 
 -24   2   7       11.77        8.45      2.03 o 
 -23   2   7        3.67        7.43      1.11 o 
 -22   2   7       58.36       47.00      4.02 o 
 -21   2   7        8.21        4.63      1.17 o 
 -20   2   7       39.96       35.24      2.63 o 
 -19   2   7      139.83      137.44      6.02 o 
 -18   2   7        0.59        3.36      1.24 o 
 -17   2   7       27.48       25.29      2.29 o 
 -16   2   7        9.81        9.76      1.27 o 
 -15   2   7       16.58       16.99      2.23 o 
 -14   2   7        4.87        5.56      1.01 o 
 -13   2   7       17.55       23.38      2.69 o 
 -12   2   7      161.64      170.59      6.02 o 
 -11   2   7      130.61      149.40      4.07 o 
 -10   2   7        3.53        5.55      2.43 o 
  -9   2   7      387.77      391.84      4.93 o 
  -8   2   7       83.50       85.02      2.43 o 
  -7   2   7        8.89        7.39      0.72 o 
  -6   2   7       80.45       70.77      2.36 o 
  -5   2   7       16.65       13.65      1.32 o 
  -4   2   7      194.57      188.93      3.47 o 
  -3   2   7       76.41       81.92      2.63 o 
  -2   2   7       44.92       42.22      2.55 o 
  -1   2   7      110.96      107.52      5.85 o 
   0   2   7       53.23       56.05      4.50 o 
   1   2   7      450.46      468.98      4.89 o 
   2   2   7      423.25      461.12      5.43 o 
   3   2   7       45.55       58.69      6.25 o 
   4   2   7     1008.00     1041.08     19.46 o 
   5   2   7      351.29      370.27      8.70 o 
   6   2   7       83.05       77.50      4.15 o 
   7   2   7        2.95        2.74      1.47 o 
   8   2   7       64.86       64.80      2.65 o 
   9   2   7       39.58       32.80      2.34 o 
  10   2   7        4.09        6.62      1.71 o 
  11   2   7        4.42        7.27      2.03 o 
  12   2   7        4.82        3.66      1.91 o 
  13   2   7        8.73        9.96      3.41 o 
  14   2   7       62.37       43.93      4.10 o 
  15   2   7      110.14      131.36      6.25 o 
  16   2   7       25.38       20.59      2.73 o 
  17   2   7        4.07        6.46      2.96 o 
  18   2   7        1.46        3.50      1.93 o 
  19   2   7        4.26        6.77      2.15 o 
  20   2   7        0.87        5.28      2.52 o 
 -22   3   7       13.06       14.76      5.72 o 
 -21   3   7       31.33       37.05      3.88 o 
 -20   3   7        0.03        2.37      2.27 o 
 -19   3   7       13.97       16.00      3.27 o 
 -18   3   7       54.31       57.17      4.47 o 
 -17   3   7       42.51       38.65      3.37 o 
 -16   3   7        3.44        1.93      1.33 o 
 -15   3   7        0.70        2.16      0.91 o 
 -14   3   7        0.00       -0.53      1.33 o 
 -13   3   7        0.00        3.26      1.02 o 
 -12   3   7       10.24        7.26      1.34 o 
 -11   3   7        9.41        8.43      1.19 o 
 -10   3   7       35.17       35.10      3.46 o 
  -9   3   7        3.56        2.34      2.47 o 
  -8   3   7       20.93       12.96      2.82 o 
  -7   3   7       22.41       17.82      2.23 o 
  -6   3   7        0.05        2.01      1.08 o 
  -5   3   7       41.34       45.50      4.46 o 
  -4   3   7       43.74       50.46      3.96 o 
  -3   3   7       51.59       54.50      5.31 o 
  -2   3   7       45.39       42.66      2.86 o 
  -1   3   7        3.15        5.43      2.38 o 
   0   3   7       46.50       42.24      3.59 o 
   1   3   7       35.87       40.61      2.85 o 
   2   3   7      170.25      176.96      5.23 o 
   3   3   7       84.35       81.09      8.22 o 
   4   3   7        5.41        6.50      2.48 o 
   5   3   7       16.61       24.32      2.74 o 
   6   3   7        0.01        2.07      2.01 o 
   7   3   7        1.10        1.88      1.43 o 
   8   3   7        8.31        5.12      0.93 o 
   9   3   7        4.91        6.87      1.55 o 
  10   3   7        0.56        2.28      0.96 o 
  11   3   7        0.87        3.89      2.14 o 
  12   3   7        1.48        3.82      0.85 o 
  13   3   7        0.42        4.98      2.04 o 
  14   3   7        3.53        5.08      2.31 o 
  15   3   7        5.91        5.53      2.44 o 
  16   3   7       12.68       12.40      2.55 o 
  17   3   7        0.02        2.21      2.08 o 
  18   3   7        1.57        2.14      2.22 o 
 -19   4   7        6.02       10.32      1.39 o 
 -18   4   7        8.08        6.23      1.21 o 
 -17   4   7        2.15        3.74      2.13 o 
 -16   4   7       14.31       15.11      1.85 o 
 -15   4   7      111.36       92.84     10.09 o 
 -14   4   7       56.53       43.49      4.93 o 
 -13   4   7      122.07      109.51      4.77 o 
 -12   4   7       49.78       46.73      2.82 o 
 -11   4   7        6.66        7.91      1.38 o 
 -10   4   7        4.96        8.56      3.10 o 
  -9   4   7       51.51       38.79      5.47 o 
  -8   4   7       31.38       28.04      3.66 o 
  -7   4   7        5.59        7.61      3.07 o 
  -6   4   7        9.75        4.82      1.74 o 
  -5   4   7        1.54       -0.03      1.69 o 
  -4   4   7        2.38        5.93      2.61 o 
  -3   4   7       10.88        7.33      1.50 o 
  -2   4   7       11.83       13.54      3.58 o 
  -1   4   7       70.02       78.87      5.71 o 
   0   4   7       15.74       18.48      3.24 o 
   1   4   7       97.06       87.87      5.28 o 
   2   4   7        0.43        2.60      3.48 o 
   3   4   7        6.43        6.89      1.89 o 
   4   4   7        8.11        9.08      2.17 o 
   5   4   7      167.46      175.05      6.56 o 
   6   4   7       32.96       35.67      2.87 o 
   7   4   7       31.03       40.76      3.73 o 
   8   4   7       73.02       67.33      6.34 o 
   9   4   7        2.37        3.26      1.50 o 
  10   4   7        9.52       13.41      2.43 o 
  11   4   7        6.23        4.30      2.14 o 
  12   4   7       11.47       14.87      2.12 o 
  13   4   7        1.77        3.22      1.26 o 
  14   4   7       34.71       28.44      5.63 o 
  15   4   7       62.22       61.90      9.62 o 
 -14   5   7       41.60       50.40      6.25 o 
 -13   5   7      127.34      158.02     22.91 o 
 -12   5   7      181.82      194.98     22.40 o 
 -11   5   7        1.75        5.15      2.38 o 
 -10   5   7        2.10        3.05      3.00 o 
  -9   5   7       27.59       22.69      2.46 o 
  -8   5   7        1.29        3.78      2.25 o 
  -7   5   7        7.76        6.28      1.78 o 
  -6   5   7        0.01        4.52      1.53 o 
  -5   5   7       28.68       30.81      3.00 o 
  -4   5   7       17.33       15.66      2.43 o 
  -3   5   7       23.01       20.28      3.84 o 
  -2   5   7      366.82      395.43     19.26 o 
  -1   5   7        6.23        6.28      2.50 o 
   0   5   7      123.27      132.92     10.29 o 
   1   5   7        0.79        1.59      1.53 o 
   2   5   7        0.00        3.26      1.25 o 
   3   5   7        6.93        5.53      1.56 o 
   4   5   7        1.57        3.02      1.51 o 
   5   5   7        8.65        8.04      1.82 o 
   6   5   7       64.42       57.54      5.24 o 
   7   5   7       72.44       79.77     11.07 o 
   8   5   7      140.60      162.31     26.74 o 
   9   5   7        4.04        4.16      1.61 o 
  10   5   7       47.65       47.96     10.71 o 
 -23   0   8        2.05        3.33      3.01 o 
 -22   0   8       38.52       29.65      4.11 o 
 -21   0   8       22.11       13.80      3.05 o 
 -20   0   8       60.10       34.25      8.56 o 
 -19   0   8        2.97        3.82      1.00 o 
 -18   0   8      117.63      107.51      4.69 o 
 -17   0   8       15.67       13.60      4.55 o 
 -16   0   8      160.41      122.60     14.73 o 
 -15   0   8      731.43      779.28     16.68 o 
 -14   0   8       25.11       22.33      3.08 o 
 -13   0   8     2599.65     2700.75    230.19 o 
 -12   0   8      757.79      773.14     10.45 o 
 -11   0   8      546.67      507.89      8.00 o 
 -10   0   8       40.81       29.24      6.41 o 
  -9   0   8       10.28        9.63      2.58 o 
  -8   0   8       55.89       42.22      8.11 o 
  -7   0   8      130.60      123.58      3.75 o 
  -6   0   8      145.00      138.53      4.67 o 
  -5   0   8       18.34       20.60      2.76 o 
   2   0   8       97.87      101.77      4.24 o 
   3   0   8       27.31       31.41      4.95 o 
   4   0   8       69.45       83.26      8.86 o 
   5   0   8      231.33      242.80     10.76 o 
   6   0   8      592.46      576.75      9.88 o 
   7   0   8      306.39      286.54     15.90 o 
   8   0   8       18.50       21.77      1.98 o 
   9   0   8      152.72      159.47      3.36 o 
  10   0   8       97.32       95.96      4.38 o 
  11   0   8       52.18       43.65      3.59 o 
  12   0   8        6.07        8.55      3.39 o 
  13   0   8        1.89        3.80      1.58 o 
  14   0   8        0.00        2.17      1.53 o 
  15   0   8        4.94        4.08      1.99 o 
  16   0   8      117.34      135.36     12.80 o 
  17   0   8       38.83       27.81      3.30 o 
 -23   1   8       15.95       20.76      2.02 o 
 -22   1   8        8.52        6.44      1.71 o 
 -21   1   8       20.22       18.36      2.09 o 
 -20   1   8       20.05       19.25      2.04 o 
 -19   1   8       21.52       20.78      3.41 o 
 -18   1   8       26.57       31.15      2.57 o 
 -17   1   8       64.89       61.12      5.42 o 
 -16   1   8        0.40        1.08      1.81 o 
 -15   1   8       44.06       43.57      5.30 o 
 -14   1   8       44.13       40.95      4.58 o 
 -13   1   8       93.43      101.75      4.63 o 
 -12   1   8        1.20        6.38      1.26 o 
 -11   1   8        0.02        1.42      0.68 o 
 -10   1   8       40.16       48.51      3.43 o 
  -9   1   8        0.69        2.11      0.91 o 
  -8   1   8        7.57       10.82      1.34 o 
  -7   1   8        0.98        1.89      1.36 o 
  -6   1   8        9.36        9.94      1.61 o 
  -5   1   8        2.01        1.94      0.81 o 
  -4   1   8       30.54       34.97      2.08 o 
  -3   1   8       37.95       39.57      3.52 o 
  -2   1   8       69.85       71.69      7.05 o 
  -1   1   8       48.47       50.38      7.46 o 
   0   1   8       49.46       55.23      4.03 o 
   1   1   8        3.88        5.43      2.45 o 
   2   1   8       45.66       46.18      3.51 o 
   3   1   8      120.51      136.29      9.07 o 
   4   1   8      113.44      111.48     15.04 o 
   5   1   8        7.43       12.43      2.46 o 
   6   1   8       10.53        9.70      2.92 o 
   7   1   8      137.71      129.89      3.98 o 
   8   1   8      122.09      132.37      3.71 o 
   9   1   8       37.40       32.92      3.42 o 
  10   1   8      280.62      279.77      3.40 o 
  11   1   8        4.73        2.36      1.42 o 
  12   1   8        6.81        5.62      1.55 o 
  13   1   8        0.04        3.23      2.49 o 
  14   1   8       18.16       17.07      2.55 o 
  15   1   8       20.70       24.33      2.63 o 
  16   1   8       18.66       11.97      2.43 o 
  17   1   8        3.01        9.11      2.59 o 
  18   1   8       38.10       38.17      3.78 o 
 -22   2   8        0.21        0.04      1.44 o 
 -21   2   8        8.45       12.44      2.37 o 
 -20   2   8       44.15       44.45      7.25 o 
 -19   2   8      101.47       80.23      9.30 o 
 -18   2   8        4.31        4.57      2.73 o 
 -17   2   8       52.34       53.14      4.95 o 
 -16   2   8        2.11        3.98      3.37 o 
 -15   2   8      137.78      135.44      9.24 o 
 -14   2   8       12.02       10.73      3.38 o 
 -13   2   8       78.66       79.33      5.78 o 
 -12   2   8        0.27        5.02      3.83 o 
 -11   2   8        2.97        4.42      1.83 o 
 -10   2   8       26.99       23.80      3.28 o 
  -9   2   8        1.01        7.91      4.05 o 
  -8   2   8        2.76        3.14      1.18 o 
  -7   2   8       38.94       32.00      2.43 o 
  -6   2   8       16.26       17.16      2.40 o 
  -5   2   8        1.02        5.46      2.33 o 
  -4   2   8       16.72       18.06      2.34 o 
  -3   2   8       36.83       41.14      6.64 o 
  -2   2   8      147.45      160.78      3.86 o 
  -1   2   8      264.42      270.16      5.18 o 
   0   2   8       46.01       40.07      2.35 o 
   1   2   8        2.83        3.40      2.45 o 
   2   2   8      350.02      346.93      7.60 o 
   3   2   8      418.92      436.78     21.76 o 
   4   2   8      394.43      368.49     17.86 o 
   5   2   8       22.71       22.96      3.12 o 
   6   2   8       42.69       54.54      4.12 o 
   7   2   8        6.36        3.39      1.28 o 
   8   2   8        0.13        5.27      2.10 o 
   9   2   8        3.00        5.83      2.07 o 
  10   2   8        0.90        8.96      2.46 o 
  11   2   8        2.38        4.27      1.88 o 
  12   2   8        0.55        5.53      2.09 o 
  13   2   8       24.01       17.77      5.61 o 
  14   2   8       19.60       19.30      2.60 o 
  15   2   8        0.35        3.62      2.09 o 
  16   2   8       42.96       27.72      5.02 o 
  17   2   8       53.96       56.71      4.96 o 
 -20   3   8        4.39       11.60      2.06 o 
 -19   3   8      656.03      700.23     35.91 o 
 -18   3   8        9.66        4.67      1.63 o 
 -17   3   8       68.48       69.19      7.61 o 
 -16   3   8        8.41        5.77      2.73 o 
 -15   3   8        7.47        6.52      1.81 o 
 -14   3   8       25.18       17.76      3.44 o 
 -13   3   8       40.58       51.73      3.75 o 
 -12   3   8       80.06       98.75      7.77 o 
 -11   3   8       21.58       27.00      2.57 o 
 -10   3   8       40.25       42.54      2.78 o 
  -9   3   8      436.34      424.34     17.33 o 
  -8   3   8       14.67       14.90      1.66 o 
  -7   3   8      373.47      379.50      9.78 o 
  -6   3   8       53.42       40.91      3.61 o 
  -5   3   8        7.66        8.60      4.89 o 
  -4   3   8       11.11       13.85      1.90 o 
  -3   3   8       16.90       20.79      2.11 o 
  -2   3   8      211.78      237.98      6.34 o 
  -1   3   8        1.08        5.30      2.09 o 
   0   3   8       30.54       32.13      2.98 o 
   1   3   8      214.19      212.63      9.29 o 
   2   3   8        6.20        9.72      2.88 o 
   4   3   8     1222.82     1232.27     12.78 o 
   6   3   8      193.77      177.42      9.08 o 
   7   3   8       45.21       33.86      6.19 o 
   8   3   8       40.96       40.15      4.04 o 
   9   3   8        0.53        6.17      1.90 o 
  10   3   8        3.36        5.99      1.87 o 
  11   3   8        1.59        3.83      1.95 o 
  12   3   8        7.54        7.34      2.20 o 
  13   3   8       77.63       70.78      4.95 o 
  14   3   8        8.31        4.25      1.79 o 
  15   3   8        0.71        3.44      1.68 o 
 -16   4   8        0.01        4.04      2.00 o 
 -15   4   8        2.42        5.37      2.21 o 
 -14   4   8        1.42        5.31      4.75 o 
 -13   4   8       12.35       19.58      2.31 o 
 -12   4   8       22.71       25.15      3.16 o 
 -11   4   8       16.48       17.80      2.45 o 
 -10   4   8        4.97        9.91      2.32 o 
  -9   4   8        1.49        1.82      2.32 o 
  -8   4   8       24.95       22.21      5.56 o 
  -7   4   8       29.81       30.11      4.61 o 
  -6   4   8       29.50       21.81      3.38 o 
  -5   4   8       17.23       20.01      2.15 o 
  -4   4   8        7.68       12.10      2.61 o 
  -3   4   8       46.96       39.79      3.89 o 
  -2   4   8       75.60       78.36      4.41 o 
  -1   4   8        0.03        1.86      0.67 o 
   0   4   8        9.92       10.90      1.97 o 
   1   4   8       42.32       42.21      3.30 o 
   2   4   8       49.28       49.30      3.78 o 
   3   4   8      135.17      107.45     15.19 o 
   4   4   8      461.97      469.68     10.50 o 
   5   4   8       45.16       54.31      4.19 o 
   6   4   8       52.38       41.26      3.88 o 
   7   4   8        0.28        3.38      2.58 o 
   8   4   8        9.71       10.15      3.51 o 
   9   4   8        0.00        6.45      5.45 o 
  10   4   8       25.39       30.91      4.83 o 
  11   4   8        9.56        8.09      1.92 o 
 -10   5   8       10.70        8.50      3.16 o 
  -9   5   8       18.57       20.14      2.28 o 
  -8   5   8        0.13        2.20      2.77 o 
  -7   5   8        5.60        2.79      2.28 o 
  -6   5   8        6.81        8.22      1.81 o 
  -5   5   8        0.25        2.68      1.78 o 
  -4   5   8        3.75       -0.73      3.04 o 
  -3   5   8        0.19        5.26      1.78 o 
  -2   5   8        8.12        8.27      1.66 o 
  -1   5   8        3.15        3.02      1.27 o 
   0   5   8       36.86       39.88      4.42 o 
   1   5   8        2.55        2.49      2.45 o 
   2   5   8       12.07       13.27      3.06 o 
   3   5   8       20.97       21.25      2.29 o 
   4   5   8        3.17        5.11      1.55 o 
   5   5   8       24.80       21.73      3.51 o 
 -20   1   9        1.86        4.53      1.99 o 
 -19   1   9       54.59       45.95      4.42 o 
 -18   1   9       21.78       20.39      2.23 o 
 -17   1   9       10.63       13.06      1.79 o 
 -16   1   9       19.35       20.20      1.90 o 
 -15   1   9       17.47       14.78      2.58 o 
 -14   1   9       81.77       77.58      7.15 o 
 -13   1   9      574.09      549.91     26.12 o 
 -12   1   9       54.03       50.47      5.29 o 
 -11   1   9        6.34        8.76      2.02 o 
 -10   1   9       60.70       54.89      5.63 o 
  -9   1   9       21.09       19.46      1.87 o 
  -8   1   9       11.60       16.25      1.68 o 
  -7   1   9      115.39      109.49      4.83 o 
  -6   1   9       32.54       26.61      2.77 o 
  -5   1   9       92.89       87.76      2.68 o 
  -4   1   9        0.22        1.26      0.77 o 
  -3   1   9       21.31       23.43      4.33 o 
  -2   1   9       54.02       53.71      3.11 o 
  -1   1   9      177.93      181.63      6.15 o 
   0   1   9       27.49       20.41      8.03 o 
   1   1   9       13.24        9.78      1.60 o 
   2   1   9       16.94       11.01      2.26 o 
   3   1   9       97.36       92.40      8.82 o 
   4   1   9       51.90       62.12      2.76 o 
   5   1   9       71.56       57.55      7.15 o 
   6   1   9       87.81       89.29     10.94 o 
   7   1   9        1.90        1.75      0.90 o 
   8   1   9        0.37        0.97      2.28 o 
   9   1   9       15.08       12.34      1.63 o 
  10   1   9       80.93       70.31      8.73 o 
  11   1   9       16.82       13.95      1.88 o 
  12   1   9       39.62       36.27      3.51 o 
  13   1   9        0.01        3.90      1.59 o 
  14   1   9       29.29       24.68      3.09 o 
  15   1   9        9.93        3.33      1.38 o 
 -19   2   9       92.25       83.38      8.06 o 
 -18   2   9        9.71        7.88      2.80 o 
 -17   2   9      139.19      122.32     17.61 o 
 -16   2   9        0.00        4.04      1.39 o 
 -15   2   9       65.32       60.81      6.00 o 
 -14   2   9      164.19      176.78     14.21 o 
 -13   2   9       65.89       73.33      8.16 o 
 -12   2   9        0.04        2.90      1.50 o 
 -11   2   9       29.72       29.11      2.29 o 
 -10   2   9      118.51      118.42      5.83 o 
  -9   2   9        0.22        5.32      2.79 o 
  -8   2   9        1.67        8.78      1.74 o 
  -7   2   9      188.05      181.71      5.19 o 
  -6   2   9        7.99        9.17      3.53 o 
  -5   2   9       21.22       20.04      2.68 o 
  -4   2   9        2.10        3.27      3.03 o 
  -3   2   9        0.07        1.26      1.72 o 
  -2   2   9        8.68       12.68      4.09 o 
   1   2   9       26.93       27.06      5.47 o 
   2   2   9        0.59        7.15      2.94 o 
   3   2   9      327.05      346.91     18.86 o 
   4   2   9       99.94      124.77      8.60 o 
   5   2   9      144.98      165.95     10.64 o 
   6   2   9       91.33       77.06     11.09 o 
   7   2   9       20.03       26.71      3.18 o 
   8   2   9        0.77        4.58      4.17 o 
   9   2   9       20.13       12.70      2.67 o 
  10   2   9       69.21       68.04      6.39 o 
  11   2   9       16.64       21.41      2.96 o 
  12   2   9        0.95        4.08      1.72 o 
  13   2   9       10.35        7.63      1.86 o 
 -16   3   9        0.02        3.88      1.24 o 
 -15   3   9        0.52        0.94      1.53 o 
 -14   3   9        7.52        9.90      1.96 o 
 -13   3   9        1.93        4.57      1.89 o 
 -12   3   9        0.10        5.01      1.71 o 
 -11   3   9        1.70        3.52      2.16 o 
 -10   3   9        1.84        5.13      1.66 o 
  -9   3   9       15.79       20.26      2.27 o 
  -8   3   9       46.64       54.29      3.38 o 
  -7   3   9        7.63       10.99      1.81 o 
  -6   3   9        9.47        7.17      2.08 o 
  -5   3   9        0.52        2.38      2.14 o 
  -4   3   9        4.28        2.24      1.99 o 
  -3   3   9       12.70        9.53      2.72 o 
   0   3   9       21.58       22.52      4.10 o 
   1   3   9       32.74       25.18      3.46 o 
   3   3   9      174.94      172.04      6.46 o 
   6   3   9       22.82       16.46      3.51 o 
   7   3   9        0.04        4.73      1.91 o 
   8   3   9        0.01        9.61      3.46 o 
   9   3   9        4.32        6.24      1.98 o 
  10   3   9        6.21        8.57      2.36 o 
  11   3   9        0.14        5.57      2.21 o 
 -11   4   9        0.39        1.86      1.23 o 
 -10   4   9       35.66       39.95      6.91 o 
  -9   4   9       29.89       33.31      4.45 o 
  -8   4   9        0.70       -0.90      1.41 o 
  -7   4   9        5.02        4.97      1.51 o 
  -6   4   9       76.14       65.22      3.57 o 
  -5   4   9       63.10       70.96      4.41 o 
  -4   4   9        1.97        6.09      2.44 o 
  -3   4   9       11.13       11.55      3.21 o 
  -2   4   9       24.24       26.14      4.69 o 
  -1   4   9       59.94       61.34      4.70 o 
   0   4   9       13.21       15.13      4.24 o 
   4   4   9       70.57       54.53      3.89 o 
   5   4   9      151.32      136.17     14.94 o 
   6   4   9        3.42        4.17      2.63 o 
 -17   0  10      417.32      435.88     27.49 o 
 -15   0  10        3.82       14.06      3.03 o 
 -12   0  10      244.33      222.77     21.22 o 
 -11   0  10      636.47      643.35    161.03 o 
 -10   0  10        5.68        7.12      2.60 o 
  -9   0  10       21.73       22.94      2.85 o 
  -8   0  10       10.76       14.86      3.88 o 
  -7   0  10        2.34        3.54      2.12 o 
  -6   0  10        0.91        4.68      2.70 o 
  -5   0  10        5.76        9.73      2.62 o 
  -2   0  10       59.57       60.54      3.80 o 
   1   0  10        0.97        0.56      1.26 o 
   2   0  10        3.07        2.59      1.35 o 
   4   0  10        3.58        5.46      2.88 o 
   5   0  10        5.17        2.02      1.03 o 
   6   0  10       67.57       67.33     11.10 o 
   7   0  10       34.27       24.60      4.05 o 
   9   0  10       81.23       63.72     10.08 o 
  10   0  10        8.49        8.21      2.91 o 
  11   0  10       11.20       14.10      2.39 o 
 -16   1  10        0.88        3.46      2.10 o 
 -15   1  10        7.58        5.71      1.82 o 
 -14   1  10      191.75      212.73      6.74 o 
 -13   1  10      138.26      102.80     17.01 o 
 -12   1  10      234.32      224.13     21.10 o 
 -11   1  10      160.84      139.70     19.14 o 
  -9   1  10        0.45        3.75      1.74 o 
  -3   1  10       44.50       42.58      3.54 o 
  -2   1  10      114.75      117.45      6.63 o 
  -1   1  10       87.84       66.59      7.95 o 
   0   1  10        6.31        8.51      3.03 o 
   3   1  10      114.12      102.78      8.57 o 
   6   1  10      117.59      119.21     12.19 o 
   7   1  10       61.32       56.28     11.34 o 
   8   1  10        2.23        4.15      2.07 o 
   9   1  10      135.43      142.40     29.19 o 
  10   1  10       11.87        9.95      1.79 o 
 -14   2  10        0.14       -0.91      1.60 o 
 -13   2  10        0.15        5.33      2.13 o 
 -12   2  10       70.36       71.93      6.33 o 
 -11   2  10       30.26       31.36      2.95 o 
 -10   2  10        0.15        3.63      2.11 o 
  -9   2  10       22.65       28.96      3.90 o 
  -8   2  10      217.27      237.54     22.36 o 
  -7   2  10       10.53       11.39      3.30 o 
  -6   2  10        0.91        0.56      1.73 o 
  -5   2  10       11.16       10.19      3.08 o 
  -4   2  10        0.83        5.09      2.50 o 
   0   2  10       63.38       72.18      6.48 o 
   1   2  10       90.18       65.77     10.27 o 
   2   2  10       61.89       88.39      9.38 o 
   5   2  10      237.11      235.36      8.60 o 
   6   2  10       75.43       72.21      6.22 o 
   7   2  10        9.13        8.91      2.11 o 
   8   2  10       22.46       16.18      2.39 o 
 -10   3  10        1.03       16.68      3.55 o 
  -9   3  10       46.27       45.03      4.40 o 
  -8   3  10       98.20       84.94      6.77 o 
  -7   3  10       58.69       42.67      4.72 o 
  -6   3  10       84.12       78.32      4.92 o 
  -5   3  10        0.11        7.37      2.99 o 
  -3   3  10        3.56        9.02      3.26 o 
  -2   3  10        0.00        1.03      1.57 o 
  -1   3  10      106.88      121.21      7.23 o 
   0   3  10       29.13       21.66      4.33 o 
   1   3  10        0.04        0.94      2.64 o 
   2   3  10       17.24       21.49      4.40 o 
   4   3  10        3.32        3.88      2.87 o 
  -9   1  11        1.25        3.39      1.86 o 
  -8   1  11        9.84        8.75      2.41 o 
   0   1  11       12.44        9.30      2.50 o 
   1   1  11       45.11       48.73      4.69 o 
   2   1  11        0.38        3.51      2.70 o 
                                                 
